# Supplementary material for: New records and checklist of Chilocorini (Coleoptera: Coccinellidae) from China
Source: Biodivers Data J. 2020 Jun 24;8:e51092. doi: 10.3897/BDJ.8.e51092 (PMC7329919; doi:10.3897/BDJ.8.e51092)
Supplement: XML Treatment for Priscibrumus disjunctus [file BDJ.8.e51092-treatment2.xml]

<!DOCTYPE tp:taxon-treatment
  PUBLIC "-//TaxonX//DTD Taxonomic Treatment Publishing DTD v0 20100105//EN" "tax-treatment-NSO.dtd">
<tp:taxon-treatment xmlns:tp="http://www.plazi.org/taxpub"><tp:treatment-meta><mixed-citation publication-type="journal"><person-group><name><surname>Li</surname><given-names>Wenjing</given-names></name><name><surname>Chen</surname><given-names>Bingxu</given-names></name><name><surname>Huo</surname><given-names>Lizhi</given-names></name><name><surname>Chen</surname><given-names>Xiaosheng</given-names></name><name><surname>Wang</surname><given-names>Xingmin</given-names></name></person-group><article-title>New records and checklist of <tp:taxon-name><tp:taxon-name-part taxon-name-part-type="tribe">Chilocorini</tp:taxon-name-part></tp:taxon-name> (<tp:taxon-name><tp:taxon-name-part taxon-name-part-type="order">Coleoptera</tp:taxon-name-part></tp:taxon-name>: <tp:taxon-name><tp:taxon-name-part taxon-name-part-type="family">Coccinellidae</tp:taxon-name-part></tp:taxon-name>) from China</article-title><source>Biodivers Data J</source><day>24</day><month>6</month><year>2020</year><volume>8</volume><pub-id pub-id-type="doi">10.3897/BDJ.8.e51092</pub-id></mixed-citation></tp:treatment-meta><tp:nomenclature><tp:taxon-name><object-id xmlns:xlink="http://www.w3.org/1999/xlink" content-type="arpha" xlink:type="simple">DBFEBD22-DF86-5F7D-9C90-20724315E3A3</object-id><tp:taxon-name-part taxon-name-part-type="genus">Priscibrumus</tp:taxon-name-part> <tp:taxon-name-part taxon-name-part-type="species">disjunctus</tp:taxon-name-part></tp:taxon-name><tp:taxon-authority>Canepari, 1997</tp:taxon-authority><tp:nomenclature-citation-list><tp:nomenclature-citation><tp:taxon-name><tp:taxon-name-part taxon-name-part-type="genus" reg="Priscibrumus">Priscibrumus</tp:taxon-name-part> <tp:taxon-name-part taxon-name-part-type="species" reg="disjunctus">disjunctus</tp:taxon-name-part></tp:taxon-name><comment> Canepari, 1997 in <xref ref-type="bibr" rid="B5525225">Canepari 1997</xref>: 45.</comment></tp:nomenclature-citation></tp:nomenclature-citation-list></tp:nomenclature><tp:treatment-sec sec-type="materials"><title>Materials</title><list list-type="alpha-lower" list-content="occurrences"><list-item><p><bold>Type status:</bold> <named-content xmlns:xlink="http://www.w3.org/1999/xlink" content-type="dwc:typeStatus" xlink:type="simple">Holotype</named-content>. <bold>Occurrence:</bold> recordedBy: <named-content xmlns:xlink="http://www.w3.org/1999/xlink" content-type="dwc:recordedBy" xlink:type="simple">Wenjing Li</named-content>; individualCount: <named-content xmlns:xlink="http://www.w3.org/1999/xlink" content-type="dwc:individualCount" xlink:type="simple">2</named-content>; sex: <named-content xmlns:xlink="http://www.w3.org/1999/xlink" content-type="dwc:sex" xlink:type="simple">1 male, 1 female</named-content>; lifeStage: <named-content xmlns:xlink="http://www.w3.org/1999/xlink" content-type="dwc:lifeStage" xlink:type="simple">adult</named-content>; <bold>Taxon:</bold> scientificName: <named-content xmlns:xlink="http://www.w3.org/1999/xlink" content-type="dwc:scientificName" xlink:type="simple"><italic><tp:taxon-name><tp:taxon-name-part taxon-name-part-type="genus" reg="Priscibrumus">Priscibrumus</tp:taxon-name-part> <tp:taxon-name-part taxon-name-part-type="species" reg="disjunctus">disjunctus</tp:taxon-name-part></tp:taxon-name></italic></named-content>; <bold>Location:</bold> country: <named-content xmlns:xlink="http://www.w3.org/1999/xlink" content-type="dwc:country" xlink:type="simple">China</named-content>; stateProvince: <named-content xmlns:xlink="http://www.w3.org/1999/xlink" content-type="dwc:stateProvince" xlink:type="simple">Tibet</named-content>; locality: <named-content xmlns:xlink="http://www.w3.org/1999/xlink" content-type="dwc:locality" xlink:type="simple">Jilong County</named-content>; verbatimElevation: <named-content xmlns:xlink="http://www.w3.org/1999/xlink" content-type="dwc:verbatimElevation" xlink:type="simple">2900 m</named-content>; verbatimCoordinates: <named-content xmlns:xlink="http://www.w3.org/1999/xlink" content-type="dwc:verbatimCoordinates" xlink:type="simple"><named-content content-type="dwc:verbatimCoordinates" xlink:type="simple">28°18.05'N; 85°23.12'E</named-content></named-content>; georeferenceProtocol: <named-content xmlns:xlink="http://www.w3.org/1999/xlink" content-type="dwc:georeferenceProtocol" xlink:type="simple">label</named-content>; <bold>Identification:</bold> identifiedBy: <named-content xmlns:xlink="http://www.w3.org/1999/xlink" content-type="dwc:identifiedBy" xlink:type="simple">Wenjing Li</named-content>; dateIdentified: <named-content xmlns:xlink="http://www.w3.org/1999/xlink" content-type="dwc:dateIdentified" xlink:type="simple">2017</named-content>; <bold>Event:</bold> samplingProtocol: <named-content xmlns:xlink="http://www.w3.org/1999/xlink" content-type="dwc:samplingProtocol" xlink:type="simple">sweeping</named-content>; eventDate: <named-content xmlns:xlink="http://www.w3.org/1999/xlink" content-type="dwc:eventDate" xlink:type="simple">28/08/1984</named-content>; <bold>Record Level:</bold> basisOfRecord: <named-content xmlns:xlink="http://www.w3.org/1999/xlink" content-type="dwc:basisOfRecord" xlink:type="simple">PreservedSpecimen</named-content></p></list-item></list></tp:treatment-sec><tp:treatment-sec sec-type="Description"><title>Description</title><p>TL: 3.75–4.10 mm, TW: 2.80–2.91 mm, TH: 1.83–2.12 mm, TL/TW: 1.31–1.34, PL/PW: 0.45–0.47, EL/EW: 1.07–1.10.</p><p>Body oval, moderately convex. Head black, densely covered with short, greyish pubescence. Mouthparts and antenna black. Pronotum black, densely covered with short, greyish pubescence. Scutellum black. Elytra reddish-brown, with two pairs of broadly black stripes: outer stripes approximately 2/5 width of elytra, 3/4 length of elytra; inner stripes situated on suture, almost as long as elytra, distinctly broadening at base and weakly broadening at apex, densely covered with extremely short, greyish pubescence (Fig. <xref ref-type="fig" rid="F5526989">1</xref>a–c). Underside black except elytral epipleura brownish-yellow, densely covered with short, greyish pubescence. Abdominal postcoxal lines incomplete, arcuate. Posterior margin of male abdominal ventrite 5 slightly emarginate at middle and of ventrite 6 distinctly emarginate (Fig. <xref ref-type="fig" rid="F5526989">1</xref>d).</p><p>Male genitalia: penis slender, penis capsule with short outer and inner arm, apex of penis truncate with membranous appendage (Fig. <xref ref-type="fig" rid="F5526989">1</xref>e–f). Tegmen stout, penis guide narrow at base, parallel along basal 1/3, after that, gradually broadening to basal 2/3, then narrowing to apex in ventral view; penis guide in lateral view, widest near base, gradually narrowing to apex; parameres distinctly longer than penis guide with dense short setae on the inner sides and distal end with a group of short setae in lateral view (Fig. <xref ref-type="fig" rid="F5526989">1</xref>g–h).</p><p>Female genitalia: coxites distinctly elongated. Spermatheca approximately C-shaped, cornu without appendage.</p></tp:treatment-sec><tp:treatment-sec sec-type="Diagnosis"><title>Diagnosis</title><p>This species can be distinguished from other species of <italic><tp:taxon-name><tp:taxon-name-part taxon-name-part-type="genus" reg="Priscibrumus">Priscibrumus</tp:taxon-name-part></tp:taxon-name></italic> by the following combination of characters: elytra reddish-brown, with two pair of broadly black stripes, inner stripes situated on suture, almost as long as elytra; parameres distinctly longer than penis guide.</p></tp:treatment-sec><tp:treatment-sec sec-type="Distribution"><title>Distribution</title><p>Nepal (<xref ref-type="bibr" rid="B5525225">Canepari 1997</xref>) and Tibet, China (present study) (Fig. <xref ref-type="fig" rid="F5527016">4</xref>).</p></tp:treatment-sec><tp:treatment-sec><!--Section generated to contain objects referenced in tp:taxon-treatment.--><fig id="F5526989" position="float" orientation="portrait"><object-id xmlns:xlink="http://www.w3.org/1999/xlink" content-type="arpha" xlink:type="simple">240B1A68-AF3A-558F-8095-F8765A992C1F</object-id><object-id xmlns:xlink="http://www.w3.org/1999/xlink" content-type="doi" xlink:type="simple">10.3897/BDJ.8.e51092.figure1</object-id><label>Figure 1.</label><caption><p><italic><tp:taxon-name><tp:taxon-name-part taxon-name-part-type="genus" reg="Priscibrumus">Priscibrumus</tp:taxon-name-part> <tp:taxon-name-part taxon-name-part-type="species" reg="disjunctus">disjunctus</tp:taxon-name-part></tp:taxon-name></italic> Canepari, 1997. <bold>a.</bold> dorsal view; <bold>b.</bold> lateral view; <bold>c.</bold> frontal view; <bold>d.</bold> abdomen; <bold>e.</bold> penis; <bold>f.</bold> apex of penis; <bold>g.</bold> tegmen, lateral view; <bold>h.</bold> tegmen, ventral view. Scale bars: 0.1 mm.</p></caption><graphic xmlns:xlink="http://www.w3.org/1999/xlink" xlink:href="bdj-08-e51092-g001.jpg" position="float" id="oo_379835.jpg" orientation="portrait" xlink:type="simple"><uri content-type="original_file" xlink:type="simple">https://binary.pensoft.net/fig/379835</uri></graphic></fig><fig id="F5527016" position="float" orientation="portrait"><object-id xmlns:xlink="http://www.w3.org/1999/xlink" content-type="arpha" xlink:type="simple">D051226F-937A-5560-AA99-E381BAFF40F6</object-id><object-id xmlns:xlink="http://www.w3.org/1999/xlink" content-type="doi" xlink:type="simple">10.3897/BDJ.8.e51092.figure4</object-id><label>Figure 4.</label><caption><p>Distribution map. (▲) <italic><tp:taxon-name><tp:taxon-name-part taxon-name-part-type="genus" reg="Priscibrumus">Priscibrumus</tp:taxon-name-part> <tp:taxon-name-part taxon-name-part-type="species" reg="disjunctus">disjunctus</tp:taxon-name-part></tp:taxon-name></italic> Canepari, 1997; (●) <italic><tp:taxon-name><tp:taxon-name-part taxon-name-part-type="genus" reg="Priscibrumus">Priscibrumus</tp:taxon-name-part> <tp:taxon-name-part taxon-name-part-type="species" reg="uropygialis">uropygialis</tp:taxon-name-part></tp:taxon-name></italic> (Mulsant, 1853); (○) <italic><tp:taxon-name><tp:taxon-name-part taxon-name-part-type="genus" reg="Brumus">Brumus</tp:taxon-name-part> <tp:taxon-name-part taxon-name-part-type="species" reg="octosignatus">octosignatus</tp:taxon-name-part></tp:taxon-name></italic> (Gebler, 1830).</p></caption><graphic xmlns:xlink="http://www.w3.org/1999/xlink" xlink:href="bdj-08-e51092-g004.jpg" position="float" id="oo_379844.jpg" orientation="portrait" xlink:type="simple"><uri content-type="original_file" xlink:type="simple">https://binary.pensoft.net/fig/379844</uri></graphic></fig></tp:treatment-sec><ref-list><ref id="B5525225"><element-citation xmlns:xlink="http://www.w3.org/1999/xlink" publication-type="article" xlink:type="simple"><person-group person-group-type="author"><name name-style="western"><surname>Canepari</surname><given-names>C.</given-names></name></person-group><year>1997</year><article-title><tp:taxon-name><tp:taxon-name-part taxon-name-part-type="family">Coccinellidae</tp:taxon-name-part></tp:taxon-name> (<tp:taxon-name><tp:taxon-name-part taxon-name-part-type="order">Coleoptera</tp:taxon-name-part></tp:taxon-name>) from the Nepal Himalayas.</article-title><source>Stuttgarter Beiträge zur Naturkunde (A) (Biologie)</source><volume>565</volume><fpage>1</fpage><lpage>65</lpage></element-citation></ref></ref-list></tp:taxon-treatment>
