# Supplementary material for: New records and checklist of Chilocorini (Coleoptera: Coccinellidae) from China
Source: Biodivers Data J. 2020 Jun 24;8:e51092. doi: 10.3897/BDJ.8.e51092 (PMC7329919; doi:10.3897/BDJ.8.e51092)
Supplement: XML Treatment for Priscibrumus uropygialis [file BDJ.8.e51092-treatment3.xml]

<!DOCTYPE tp:taxon-treatment
  PUBLIC "-//TaxonX//DTD Taxonomic Treatment Publishing DTD v0 20100105//EN" "tax-treatment-NSO.dtd">
<tp:taxon-treatment xmlns:tp="http://www.plazi.org/taxpub"><tp:treatment-meta><mixed-citation publication-type="journal"><person-group><name><surname>Li</surname><given-names>Wenjing</given-names></name><name><surname>Chen</surname><given-names>Bingxu</given-names></name><name><surname>Huo</surname><given-names>Lizhi</given-names></name><name><surname>Chen</surname><given-names>Xiaosheng</given-names></name><name><surname>Wang</surname><given-names>Xingmin</given-names></name></person-group><article-title>New records and checklist of <tp:taxon-name><tp:taxon-name-part taxon-name-part-type="tribe">Chilocorini</tp:taxon-name-part></tp:taxon-name> (<tp:taxon-name><tp:taxon-name-part taxon-name-part-type="order">Coleoptera</tp:taxon-name-part></tp:taxon-name>: <tp:taxon-name><tp:taxon-name-part taxon-name-part-type="family">Coccinellidae</tp:taxon-name-part></tp:taxon-name>) from China</article-title><source>Biodivers Data J</source><day>24</day><month>6</month><year>2020</year><volume>8</volume><pub-id pub-id-type="doi">10.3897/BDJ.8.e51092</pub-id></mixed-citation></tp:treatment-meta><tp:nomenclature><tp:taxon-name><object-id xmlns:xlink="http://www.w3.org/1999/xlink" content-type="arpha" xlink:type="simple">6F63801E-90E2-5C22-AD8C-2E493A7F22A7</object-id><tp:taxon-name-part taxon-name-part-type="genus">Priscibrumus</tp:taxon-name-part> <tp:taxon-name-part taxon-name-part-type="species">uropygialis</tp:taxon-name-part></tp:taxon-name><tp:taxon-authority>(Mulsant, 1853)</tp:taxon-authority><tp:nomenclature-citation-list><tp:nomenclature-citation><tp:taxon-name><tp:taxon-name-part taxon-name-part-type="genus" reg="Exochomus">Exochomus</tp:taxon-name-part> <tp:taxon-name-part taxon-name-part-type="species" reg="uropygialis">uropygialis</tp:taxon-name-part></tp:taxon-name><comment> Mulsant, 1853 in <xref ref-type="bibr" rid="B5525700">Mulsant 1853</xref>: 196.</comment></tp:nomenclature-citation><tp:nomenclature-citation><tp:taxon-name><tp:taxon-name-part taxon-name-part-type="genus" reg="Brumus">Brumus</tp:taxon-name-part> <tp:taxon-name-part taxon-name-part-type="species" reg="uropygialis">uropygialis</tp:taxon-name-part></tp:taxon-name><comment> (Mulsant, 1853): Crotch, 1874 (see <xref ref-type="bibr" rid="B5525279">Crotch 1874</xref>: 196, <xref ref-type="bibr" rid="B5526901">Gordon 1985</xref>: 25).</comment></tp:nomenclature-citation><tp:nomenclature-citation><tp:taxon-name><tp:taxon-name-part taxon-name-part-type="genus" reg="Exochomus">Exochomus</tp:taxon-name-part> (<tp:taxon-name-part taxon-name-part-type="subgenus" reg="Exochomus">Exochomus</tp:taxon-name-part>) <tp:taxon-name-part taxon-name-part-type="species" reg="uropygialis">uropygialis</tp:taxon-name-part></tp:taxon-name><comment> (Mulsant, 1853) Barovskij, 1922 (see <xref ref-type="bibr" rid="B5525132">Barovskij 1922</xref>: 297-8; <xref ref-type="bibr" rid="B5526891">Mader 1955</xref>: 789, 797-8; <xref ref-type="bibr" rid="B5525181">Bielawski 1979</xref>: 114; <xref ref-type="bibr" rid="B5525640">Miyatake 1985</xref>: 11).</comment></tp:nomenclature-citation><tp:nomenclature-citation><tp:taxon-name><tp:taxon-name-part taxon-name-part-type="genus" reg="Priscibrumus">Priscibrumus</tp:taxon-name-part> <tp:taxon-name-part taxon-name-part-type="species" reg="uropygialis">uropygialis</tp:taxon-name-part></tp:taxon-name><comment> (Mulsant, 1853): Kovář, 1997 (see <xref ref-type="bibr" rid="B5525446">Kovář 1997</xref>: 117; <xref ref-type="bibr" rid="B5525225">Canepari 1997</xref>: 45; <xref ref-type="bibr" rid="B5525710">Poorani 2002</xref>: 314).</comment></tp:nomenclature-citation></tp:nomenclature-citation-list></tp:nomenclature><tp:treatment-sec sec-type="materials"><title>Materials</title><list list-type="alpha-lower" list-content="occurrences"><list-item><p><bold>Type status:</bold> <named-content xmlns:xlink="http://www.w3.org/1999/xlink" content-type="dwc:typeStatus" xlink:type="simple">Other material</named-content>. <bold>Occurrence:</bold> recordedBy: <named-content xmlns:xlink="http://www.w3.org/1999/xlink" content-type="dwc:recordedBy" xlink:type="simple">Wenjing Li</named-content>; individualCount: <named-content xmlns:xlink="http://www.w3.org/1999/xlink" content-type="dwc:individualCount" xlink:type="simple">2</named-content>; sex: <named-content xmlns:xlink="http://www.w3.org/1999/xlink" content-type="dwc:sex" xlink:type="simple">1 male, 1 female</named-content>; lifeStage: <named-content xmlns:xlink="http://www.w3.org/1999/xlink" content-type="dwc:lifeStage" xlink:type="simple">adult</named-content>; <bold>Taxon:</bold> scientificName: <named-content xmlns:xlink="http://www.w3.org/1999/xlink" content-type="dwc:scientificName" xlink:type="simple"><italic><tp:taxon-name><tp:taxon-name-part taxon-name-part-type="genus" reg="Priscibrumus">Priscibrumus</tp:taxon-name-part> <tp:taxon-name-part taxon-name-part-type="species" reg="uropygialis">uropygialis</tp:taxon-name-part></tp:taxon-name></italic></named-content>; <bold>Location:</bold> country: <named-content xmlns:xlink="http://www.w3.org/1999/xlink" content-type="dwc:country" xlink:type="simple">China</named-content>; stateProvince: <named-content xmlns:xlink="http://www.w3.org/1999/xlink" content-type="dwc:stateProvince" xlink:type="simple">Tibet</named-content>; locality: <named-content xmlns:xlink="http://www.w3.org/1999/xlink" content-type="dwc:locality" xlink:type="simple">Mama village, Cuona County</named-content>; verbatimElevation: <named-content xmlns:xlink="http://www.w3.org/1999/xlink" content-type="dwc:verbatimElevation" xlink:type="simple">2800 m</named-content>; verbatimCoordinates: <named-content xmlns:xlink="http://www.w3.org/1999/xlink" content-type="dwc:verbatimCoordinates" xlink:type="simple"><named-content content-type="dwc:verbatimCoordinates" xlink:type="simple">27°53.03'N; 91°47.34'E</named-content></named-content>; georeferenceProtocol: <named-content xmlns:xlink="http://www.w3.org/1999/xlink" content-type="dwc:georeferenceProtocol" xlink:type="simple">label</named-content>; <bold>Identification:</bold> identifiedBy: <named-content xmlns:xlink="http://www.w3.org/1999/xlink" content-type="dwc:identifiedBy" xlink:type="simple">Wenjing Li</named-content>; dateIdentified: <named-content xmlns:xlink="http://www.w3.org/1999/xlink" content-type="dwc:dateIdentified" xlink:type="simple">2017</named-content>; <bold>Event:</bold> samplingProtocol: <named-content xmlns:xlink="http://www.w3.org/1999/xlink" content-type="dwc:samplingProtocol" xlink:type="simple">sweeping</named-content>; eventDate: <named-content xmlns:xlink="http://www.w3.org/1999/xlink" content-type="dwc:eventDate" xlink:type="simple">25/05/2011</named-content>; <bold>Record Level:</bold> basisOfRecord: <named-content xmlns:xlink="http://www.w3.org/1999/xlink" content-type="dwc:basisOfRecord" xlink:type="simple">PreservedSpecimen</named-content></p></list-item><list-item><p><bold>Type status:</bold> <named-content xmlns:xlink="http://www.w3.org/1999/xlink" content-type="dwc:typeStatus" xlink:type="simple">Other material</named-content>. <bold>Occurrence:</bold> recordedBy: <named-content xmlns:xlink="http://www.w3.org/1999/xlink" content-type="dwc:recordedBy" xlink:type="simple">Wenjing Li</named-content>; individualCount: <named-content xmlns:xlink="http://www.w3.org/1999/xlink" content-type="dwc:individualCount" xlink:type="simple">1</named-content>; sex: <named-content xmlns:xlink="http://www.w3.org/1999/xlink" content-type="dwc:sex" xlink:type="simple">1 male</named-content>; lifeStage: <named-content xmlns:xlink="http://www.w3.org/1999/xlink" content-type="dwc:lifeStage" xlink:type="simple">adult</named-content>; <bold>Taxon:</bold> scientificName: <named-content xmlns:xlink="http://www.w3.org/1999/xlink" content-type="dwc:scientificName" xlink:type="simple"><italic><tp:taxon-name><tp:taxon-name-part taxon-name-part-type="genus" reg="Priscibrumus">Priscibrumus</tp:taxon-name-part> <tp:taxon-name-part taxon-name-part-type="species" reg="uropygialis">uropygialis</tp:taxon-name-part></tp:taxon-name></italic></named-content>; <bold>Location:</bold> country: <named-content xmlns:xlink="http://www.w3.org/1999/xlink" content-type="dwc:country" xlink:type="simple">China</named-content>; stateProvince: <named-content xmlns:xlink="http://www.w3.org/1999/xlink" content-type="dwc:stateProvince" xlink:type="simple">Tibet</named-content>; locality: <named-content xmlns:xlink="http://www.w3.org/1999/xlink" content-type="dwc:locality" xlink:type="simple">Jilong County</named-content>; verbatimElevation: <named-content xmlns:xlink="http://www.w3.org/1999/xlink" content-type="dwc:verbatimElevation" xlink:type="simple">2800 m</named-content>; verbatimCoordinates: <named-content xmlns:xlink="http://www.w3.org/1999/xlink" content-type="dwc:verbatimCoordinates" xlink:type="simple"><named-content content-type="dwc:verbatimCoordinates" xlink:type="simple">28°18.05'N; 85°23.12'E</named-content></named-content>; georeferenceProtocol: <named-content xmlns:xlink="http://www.w3.org/1999/xlink" content-type="dwc:georeferenceProtocol" xlink:type="simple">label</named-content>; <bold>Identification:</bold> identifiedBy: <named-content xmlns:xlink="http://www.w3.org/1999/xlink" content-type="dwc:identifiedBy" xlink:type="simple">Wenjing Li</named-content>; dateIdentified: <named-content xmlns:xlink="http://www.w3.org/1999/xlink" content-type="dwc:dateIdentified" xlink:type="simple">2017</named-content>; <bold>Event:</bold> samplingProtocol: <named-content xmlns:xlink="http://www.w3.org/1999/xlink" content-type="dwc:samplingProtocol" xlink:type="simple">sweeping</named-content>; eventDate: <named-content xmlns:xlink="http://www.w3.org/1999/xlink" content-type="dwc:eventDate" xlink:type="simple">29/05/2011</named-content>; <bold>Record Level:</bold> basisOfRecord: <named-content xmlns:xlink="http://www.w3.org/1999/xlink" content-type="dwc:basisOfRecord" xlink:type="simple">PreservedSpecimen</named-content></p></list-item></list></tp:treatment-sec><tp:treatment-sec sec-type="Description"><title>Description</title><p>TL: 3.65–4.24 mm, TW: 2.72–3.31 mm, TH: 1.46–1.82 mm, TL/TW: 1.28–1.34, PL/PW: 0.46–0.51, EL/EW: 1.07–1.16.</p><p>Body oval, moderately convex. Head black, densely covered with short, greyish pubescence. Mouthparts and antenna black. Pronotum black, densely covered with short, greyish pubescence. Scutellum black. Elytra reddish-brown, with a pair of black spots at elytral apex, densely covered with short, greyish pubescence (Fig. <xref ref-type="fig" rid="F5526993">2</xref>a–c). Underside black, except elytral epipleura brownish-yellow, densely covered with short, greyish pubescence. Abdominal postcoxal lines incomplete, arcuate. Posterior margin of male abdominal ventrite 5 slightly emarginate at middle and of ventrite 6 distinctly emarginate (Fig. <xref ref-type="fig" rid="F5526993">2</xref>d).</p><p>Male genitalia: penis slender, penis capsule with short outer arm and long inner arm, apex of penis truncate with membranous appendage (Fig. <xref ref-type="fig" rid="F5526993">2</xref>e–f). Tegmen stout, penis guide parallel along 2/3 length, then gradually narrowing to apex in ventral view; penis guide in lateral view, widest at base, parallel along 2/5 length, then gradually narrowing to apex; parameres as long as penis guide with dense long setae on the inner sides and distal end with a group of long setae in lateral view (Fig. <xref ref-type="fig" rid="F5526993">2</xref>g–h).</p><p>Female genitalia: coxites distinctly elongate (Fig. <xref ref-type="fig" rid="F5526993">2</xref>i). Spermatheca approximately C-shaped, cornu without appendage.</p></tp:treatment-sec><tp:treatment-sec sec-type="Diagnosis"><title>Diagnosis</title><p>This species can be easily distinguished from other species of <italic><tp:taxon-name><tp:taxon-name-part taxon-name-part-type="genus" reg="Priscibrumus">Priscibrumus</tp:taxon-name-part></tp:taxon-name></italic> by the following combination of characters: elytra reddish-brown, with a pair of black spots at elytral apex; parameres as long as penis guide.</p></tp:treatment-sec><tp:treatment-sec sec-type="Distribution"><title>Distribution</title><p>Kashmir, Nepal, India, Bhutan, Pakistan (<xref ref-type="bibr" rid="B5525691">Mulsant 1850</xref>, <xref ref-type="bibr" rid="B5525279">Crotch 1874</xref>, <xref ref-type="bibr" rid="B5525354">Gordon 1987</xref>, <xref ref-type="bibr" rid="B5525132">Barovskij 1922</xref>, <xref ref-type="bibr" rid="B5525181">Bielawski 1979</xref>, <xref ref-type="bibr" rid="B5525640">Miyatake 1985</xref>, <xref ref-type="bibr" rid="B5525446">Kovář 1997</xref>, <xref ref-type="bibr" rid="B5525225">Canepari 1997</xref>, <xref ref-type="bibr" rid="B5525710">Poorani 2002</xref>, <xref ref-type="bibr" rid="B5526891">Mader 1955</xref>) and Tibet, China (present study) (Fig. <xref ref-type="fig" rid="F5527016">4</xref>).</p></tp:treatment-sec><tp:treatment-sec><!--Section generated to contain objects referenced in tp:taxon-treatment.--><fig id="F5526993" position="float" orientation="portrait"><object-id xmlns:xlink="http://www.w3.org/1999/xlink" content-type="arpha" xlink:type="simple">AAE47B66-C60B-53B4-846E-65DEF8BAC598</object-id><object-id xmlns:xlink="http://www.w3.org/1999/xlink" content-type="doi" xlink:type="simple">10.3897/BDJ.8.e51092.figure2</object-id><label>Figure 2.</label><caption><p><italic><tp:taxon-name><tp:taxon-name-part taxon-name-part-type="genus" reg="Priscibrumus">Priscibrumus</tp:taxon-name-part> <tp:taxon-name-part taxon-name-part-type="species" reg="uropygialis">uropygialis</tp:taxon-name-part></tp:taxon-name></italic> (Mulsant, 1853). <bold>a.</bold> dorsal view; <bold>b.</bold> lateral view; <bold>c.</bold> frontal view; <bold>d.</bold> abdomen; <bold>e.</bold> penis; <bold>f.</bold> apex of penis; <bold>g</bold>. tegmen, lateral view; <bold>h.</bold> tegmen, ventral view; <bold>i.</bold> ovipositor. Scale bars: 0.1 mm.</p></caption><graphic xmlns:xlink="http://www.w3.org/1999/xlink" xlink:href="bdj-08-e51092-g002.jpg" position="float" id="oo_379838.jpg" orientation="portrait" xlink:type="simple"><uri content-type="original_file" xlink:type="simple">https://binary.pensoft.net/fig/379838</uri></graphic></fig><fig id="F5527016" position="float" orientation="portrait"><object-id xmlns:xlink="http://www.w3.org/1999/xlink" content-type="arpha" xlink:type="simple">D051226F-937A-5560-AA99-E381BAFF40F6</object-id><object-id xmlns:xlink="http://www.w3.org/1999/xlink" content-type="doi" xlink:type="simple">10.3897/BDJ.8.e51092.figure4</object-id><label>Figure 4.</label><caption><p>Distribution map. (▲) <italic><tp:taxon-name><tp:taxon-name-part taxon-name-part-type="genus" reg="Priscibrumus">Priscibrumus</tp:taxon-name-part> <tp:taxon-name-part taxon-name-part-type="species" reg="disjunctus">disjunctus</tp:taxon-name-part></tp:taxon-name></italic> Canepari, 1997; (●) <italic><tp:taxon-name><tp:taxon-name-part taxon-name-part-type="genus" reg="Priscibrumus">Priscibrumus</tp:taxon-name-part> <tp:taxon-name-part taxon-name-part-type="species" reg="uropygialis">uropygialis</tp:taxon-name-part></tp:taxon-name></italic> (Mulsant, 1853); (○) <italic><tp:taxon-name><tp:taxon-name-part taxon-name-part-type="genus" reg="Brumus">Brumus</tp:taxon-name-part> <tp:taxon-name-part taxon-name-part-type="species" reg="octosignatus">octosignatus</tp:taxon-name-part></tp:taxon-name></italic> (Gebler, 1830).</p></caption><graphic xmlns:xlink="http://www.w3.org/1999/xlink" xlink:href="bdj-08-e51092-g004.jpg" position="float" id="oo_379844.jpg" orientation="portrait" xlink:type="simple"><uri content-type="original_file" xlink:type="simple">https://binary.pensoft.net/fig/379844</uri></graphic></fig></tp:treatment-sec><ref-list><ref id="B5525700"><element-citation xmlns:xlink="http://www.w3.org/1999/xlink" publication-type="article" xlink:type="simple"><person-group person-group-type="author"><name name-style="western"><surname>Mulsant</surname><given-names>M. E.</given-names></name></person-group><year>1853</year><article-title>Supplément à la Monographie des Coléoptères Trimerès Sécuripapes</article-title><source>Annales de la Société linnéenne de Lyon (Nouvelle Série) (2)</source><volume>2</volume><fpage>129</fpage><lpage>333</lpage></element-citation></ref><ref id="B5525279"><element-citation xmlns:xlink="http://www.w3.org/1999/xlink" publication-type="book" xlink:type="simple"><person-group person-group-type="author"><name name-style="western"><surname>Crotch</surname><given-names>G. R.</given-names></name></person-group><year>1874</year><source>A Revision of the Coleopterous Family <tp:taxon-name><tp:taxon-name-part taxon-name-part-type="family">Coccinellidae</tp:taxon-name-part></tp:taxon-name></source><publisher-name>E. W. Janson</publisher-name><publisher-loc>London</publisher-loc><size units="page">311</size></element-citation></ref><ref id="B5526901"><element-citation xmlns:xlink="http://www.w3.org/1999/xlink" publication-type="article" xlink:type="simple"><person-group person-group-type="author"><name name-style="western"><surname>Gordon</surname><given-names>R. D.</given-names></name></person-group><year>1985</year><article-title>The <tp:taxon-name><tp:taxon-name-part taxon-name-part-type="family">Coccinellidae</tp:taxon-name-part></tp:taxon-name> (<tp:taxon-name><tp:taxon-name-part taxon-name-part-type="order">Coleoptera</tp:taxon-name-part></tp:taxon-name>) of America north of Mexico</article-title><source>Journal of the New York Entomological Society</source><volume>93</volume><fpage>1</fpage><lpage>912</lpage></element-citation></ref><ref id="B5525132"><element-citation xmlns:xlink="http://www.w3.org/1999/xlink" publication-type="article" xlink:type="simple"><person-group person-group-type="author"><name name-style="western"><surname>Barovskij</surname><given-names>V.</given-names></name></person-group><year>1922</year><article-title>Revisio specierum palaearticarum Coccinellidarum generis <italic><tp:taxon-name><tp:taxon-name-part taxon-name-part-type="genus" reg="Exochomus">Exochomus</tp:taxon-name-part></tp:taxon-name></italic> Redtb.</article-title><source>Annuaire du Musée Zoologique de l’Académie des Sciences de Russie</source><volume>23</volume><fpage>289</fpage><lpage>303</lpage></element-citation></ref><ref id="B5526891"><element-citation xmlns:xlink="http://www.w3.org/1999/xlink" publication-type="article" xlink:type="simple"><person-group person-group-type="author"><name name-style="western"><surname>Mader</surname><given-names>L.</given-names></name></person-group><year>1955</year><article-title>Evidenz der palearktischen Coccinelliden und ihrer Aberrationen in Wort und Bild. 2. Entomologische Arbeiten aus dem Museum G.</article-title><source>Frey Tutzing bei Muenchen</source><volume>6</volume><fpage>765</fpage><lpage>1035</lpage></element-citation></ref><ref id="B5525181"><element-citation xmlns:xlink="http://www.w3.org/1999/xlink" publication-type="article" xlink:type="simple"><person-group person-group-type="author"><name name-style="western"><surname>Bielawski</surname><given-names>R.</given-names></name></person-group><year>1979</year><article-title>Ergebnisse der Bhutan-Expedition 1972 des Naturhistorischen Museums in Basel. <tp:taxon-name><tp:taxon-name-part taxon-name-part-type="order">Coleoptera</tp:taxon-name-part></tp:taxon-name>: Faro. <tp:taxon-name><tp:taxon-name-part taxon-name-part-type="family">Coccinellidae</tp:taxon-name-part></tp:taxon-name>.</article-title><source>Entomologica Basiliensia</source><volume>4</volume><fpage>83</fpage><lpage>125</lpage></element-citation></ref><ref id="B5525640"><element-citation xmlns:xlink="http://www.w3.org/1999/xlink" publication-type="article" xlink:type="simple"><person-group person-group-type="author"><name name-style="western"><surname>Miyatake</surname><given-names>M.</given-names></name></person-group><year>1985</year><article-title><tp:taxon-name><tp:taxon-name-part taxon-name-part-type="family">Coccinellidae</tp:taxon-name-part></tp:taxon-name> collected by the Hokkaido University Expedition to Nepal Himalaya, 1968 (<tp:taxon-name><tp:taxon-name-part taxon-name-part-type="order">Coleoptera</tp:taxon-name-part></tp:taxon-name>)</article-title><source><tp:taxon-name><tp:taxon-name-part taxon-name-part-type="class">Insecta</tp:taxon-name-part></tp:taxon-name> Matsumurana (New Series)</source><volume>30</volume><fpage>1</fpage><lpage>33</lpage></element-citation></ref><ref id="B5525446"><element-citation xmlns:xlink="http://www.w3.org/1999/xlink" publication-type="article" xlink:type="simple"><person-group person-group-type="author"><name name-style="western"><surname>Kovář</surname><given-names>I.</given-names></name></person-group><year>1997</year><article-title>Revision of the genera <italic><tp:taxon-name><tp:taxon-name-part taxon-name-part-type="genus" reg="Brumus">Brumus</tp:taxon-name-part></tp:taxon-name></italic> Muls. and <italic><tp:taxon-name><tp:taxon-name-part taxon-name-part-type="genus" reg="Exochomus">Exochomus</tp:taxon-name-part></tp:taxon-name></italic> Redtb. (<tp:taxon-name><tp:taxon-name-part taxon-name-part-type="order">Coleoptera</tp:taxon-name-part></tp:taxon-name>: <tp:taxon-name><tp:taxon-name-part taxon-name-part-type="family">Coccinellidae</tp:taxon-name-part></tp:taxon-name>) of the Palaearctic region. Part I.</article-title><source>Acta Entomologica Musei Nationalis Pragae</source><volume>44</volume><fpage>5</fpage><lpage>124</lpage></element-citation></ref><ref id="B5525225"><element-citation xmlns:xlink="http://www.w3.org/1999/xlink" publication-type="article" xlink:type="simple"><person-group person-group-type="author"><name name-style="western"><surname>Canepari</surname><given-names>C.</given-names></name></person-group><year>1997</year><article-title><tp:taxon-name><tp:taxon-name-part taxon-name-part-type="family">Coccinellidae</tp:taxon-name-part></tp:taxon-name> (<tp:taxon-name><tp:taxon-name-part taxon-name-part-type="order">Coleoptera</tp:taxon-name-part></tp:taxon-name>) from the Nepal Himalayas.</article-title><source>Stuttgarter Beiträge zur Naturkunde (A) (Biologie)</source><volume>565</volume><fpage>1</fpage><lpage>65</lpage></element-citation></ref><ref id="B5525710"><element-citation xmlns:xlink="http://www.w3.org/1999/xlink" publication-type="article" xlink:type="simple"><person-group person-group-type="author"><name name-style="western"><surname>Poorani</surname><given-names>J.</given-names></name></person-group><year>2002</year><article-title>An annotated checklist of the <tp:taxon-name><tp:taxon-name-part taxon-name-part-type="family">Coccinellidae</tp:taxon-name-part></tp:taxon-name> (<tp:taxon-name><tp:taxon-name-part taxon-name-part-type="order">Coleoptera</tp:taxon-name-part></tp:taxon-name>) (excluding <tp:taxon-name><tp:taxon-name-part taxon-name-part-type="subfamily">Epilachninae</tp:taxon-name-part></tp:taxon-name>) of the Indian Subregion</article-title><source>Oriental Insects</source><volume>36</volume><fpage>307</fpage><lpage>383</lpage><pub-id pub-id-type="doi">10.1080/00305316.2002.10417335</pub-id></element-citation></ref><ref id="B5525691"><element-citation xmlns:xlink="http://www.w3.org/1999/xlink" publication-type="book" xlink:type="simple"><person-group person-group-type="author"><name name-style="western"><surname>Mulsant</surname><given-names>M. E.</given-names></name></person-group><year>1850</year><source>Species des Coléoptères Trimères Sécuripalpes</source><edition>2</edition><publisher-name>Annales des Sciencies Physiques et Naturelles, d’Agriculture et d’Industrie, publiées par la Société nationale d’Agriculture, etc.</publisher-name><publisher-loc>de Lyon, Deuxième Série</publisher-loc><size units="page">1–1104</size></element-citation></ref><ref id="B5525354"><element-citation xmlns:xlink="http://www.w3.org/1999/xlink" publication-type="article" xlink:type="simple"><person-group person-group-type="author"><name name-style="western"><surname>Gordon</surname><given-names>R. D.</given-names></name></person-group><year>1987</year><article-title>A catalogue of the Crotch collection of <tp:taxon-name><tp:taxon-name-part taxon-name-part-type="family">Coccinellidae</tp:taxon-name-part></tp:taxon-name> (<tp:taxon-name><tp:taxon-name-part taxon-name-part-type="order">Coleoptera</tp:taxon-name-part></tp:taxon-name>).</article-title><source>Occasional Papers on Systematic Entomology</source><volume>3</volume><fpage>1</fpage><lpage>46</lpage></element-citation></ref></ref-list></tp:taxon-treatment>
