# Supplementary material for: New records and checklist of Chilocorini (Coleoptera: Coccinellidae) from China
Source: Biodivers Data J. 2020 Jun 24;8:e51092. doi: 10.3897/BDJ.8.e51092 (PMC7329919; doi:10.3897/BDJ.8.e51092)
Supplement: XML Treatment for Brumus [file BDJ.8.e51092-treatment4.xml]

<!DOCTYPE tp:taxon-treatment
  PUBLIC "-//TaxonX//DTD Taxonomic Treatment Publishing DTD v0 20100105//EN" "tax-treatment-NSO.dtd">
<tp:taxon-treatment xmlns:tp="http://www.plazi.org/taxpub"><tp:treatment-meta><mixed-citation publication-type="journal"><person-group><name><surname>Li</surname><given-names>Wenjing</given-names></name><name><surname>Chen</surname><given-names>Bingxu</given-names></name><name><surname>Huo</surname><given-names>Lizhi</given-names></name><name><surname>Chen</surname><given-names>Xiaosheng</given-names></name><name><surname>Wang</surname><given-names>Xingmin</given-names></name></person-group><article-title>New records and checklist of <tp:taxon-name><tp:taxon-name-part taxon-name-part-type="tribe">Chilocorini</tp:taxon-name-part></tp:taxon-name> (<tp:taxon-name><tp:taxon-name-part taxon-name-part-type="order">Coleoptera</tp:taxon-name-part></tp:taxon-name>: <tp:taxon-name><tp:taxon-name-part taxon-name-part-type="family">Coccinellidae</tp:taxon-name-part></tp:taxon-name>) from China</article-title><source>Biodivers Data J</source><day>24</day><month>6</month><year>2020</year><volume>8</volume><pub-id pub-id-type="doi">10.3897/BDJ.8.e51092</pub-id></mixed-citation></tp:treatment-meta><tp:nomenclature><tp:taxon-name>
            <object-id xmlns:xlink="http://www.w3.org/1999/xlink" content-type="arpha" xlink:type="simple">49BD6CF2-085C-5C68-A9A6-62CC9C552965</object-id>
            <tp:taxon-name-part taxon-name-part-type="genus">Brumus</tp:taxon-name-part>
          </tp:taxon-name><tp:taxon-authority>Mulsant, 1850</tp:taxon-authority><tp:nomenclature-citation-list><tp:nomenclature-citation><tp:taxon-name>
                <tp:taxon-name-part taxon-name-part-type="genus" reg="Brumus">Brumus</tp:taxon-name-part>
              </tp:taxon-name><comment> Mulsant, 1850 in <xref ref-type="bibr" rid="B5525691">Mulsant 1850</xref>: 492.</comment></tp:nomenclature-citation><tp:nomenclature-citation><tp:taxon-name>
                <tp:taxon-name-part taxon-name-part-type="genus">Brumus</tp:taxon-name-part>
              </tp:taxon-name><tp:type-species><tp:taxon-name><tp:taxon-name-part taxon-name-part-type="genus">Coccinella</tp:taxon-name-part> <tp:taxon-name-part taxon-name-part-type="species">octosignata</tp:taxon-name-part></tp:taxon-name></tp:type-species><comment> Gebler, 1830</comment></tp:nomenclature-citation></tp:nomenclature-citation-list></tp:nomenclature><tp:treatment-sec sec-type="Diagnosis"><title>Diagnosis</title><p><italic><tp:taxon-name><tp:taxon-name-part taxon-name-part-type="genus" reg="Brumus">Brumus</tp:taxon-name-part></tp:taxon-name></italic> can be distinguished from other genera of the tribe <tp:taxon-name><tp:taxon-name-part taxon-name-part-type="tribe">Chilocorini</tp:taxon-name-part></tp:taxon-name> by the following combination of characters: antenna 10-segmented, terminal antennomere very small and embedded in penultimate segment; pronotal basal margin entirely bordered with submarginal line; elytral epipleura narrow, more or less horizontal and without foveae; abdominal postcoxal lines complete; mid and hind tibiae with two apical spurs; tarsal claws without basal tooth, only slightly swollen at base.</p></tp:treatment-sec><ref-list><ref id="B5525691"><element-citation xmlns:xlink="http://www.w3.org/1999/xlink" publication-type="book" xlink:type="simple"><person-group person-group-type="author"><name name-style="western"><surname>Mulsant</surname><given-names>M. E.</given-names></name></person-group><year>1850</year><source>Species des Coléoptères Trimères Sécuripalpes</source><edition>2</edition><publisher-name>Annales des Sciencies Physiques et Naturelles, d’Agriculture et d’Industrie, publiées par la Société nationale d’Agriculture, etc.</publisher-name><publisher-loc>de Lyon, Deuxième Série</publisher-loc><size units="page">1–1104</size></element-citation></ref></ref-list></tp:taxon-treatment>
