# Supplementary material for: New records and checklist of Chilocorini (Coleoptera: Coccinellidae) from China
Source: Biodivers Data J. 2020 Jun 24;8:e51092. doi: 10.3897/BDJ.8.e51092 (PMC7329919; doi:10.3897/BDJ.8.e51092)
Supplement: XML Treatment for Brumus octosignatus [file BDJ.8.e51092-treatment5.xml]

<!DOCTYPE tp:taxon-treatment
  PUBLIC "-//TaxonX//DTD Taxonomic Treatment Publishing DTD v0 20100105//EN" "tax-treatment-NSO.dtd">
<tp:taxon-treatment xmlns:tp="http://www.plazi.org/taxpub"><tp:treatment-meta><mixed-citation publication-type="journal"><person-group><name><surname>Li</surname><given-names>Wenjing</given-names></name><name><surname>Chen</surname><given-names>Bingxu</given-names></name><name><surname>Huo</surname><given-names>Lizhi</given-names></name><name><surname>Chen</surname><given-names>Xiaosheng</given-names></name><name><surname>Wang</surname><given-names>Xingmin</given-names></name></person-group><article-title>New records and checklist of <tp:taxon-name><tp:taxon-name-part taxon-name-part-type="tribe">Chilocorini</tp:taxon-name-part></tp:taxon-name> (<tp:taxon-name><tp:taxon-name-part taxon-name-part-type="order">Coleoptera</tp:taxon-name-part></tp:taxon-name>: <tp:taxon-name><tp:taxon-name-part taxon-name-part-type="family">Coccinellidae</tp:taxon-name-part></tp:taxon-name>) from China</article-title><source>Biodivers Data J</source><day>24</day><month>6</month><year>2020</year><volume>8</volume><pub-id pub-id-type="doi">10.3897/BDJ.8.e51092</pub-id></mixed-citation></tp:treatment-meta><tp:nomenclature><tp:taxon-name><object-id xmlns:xlink="http://www.w3.org/1999/xlink" content-type="arpha" xlink:type="simple">E53379AA-1E43-5A00-BFDA-D1E4683C8933</object-id><tp:taxon-name-part taxon-name-part-type="genus">Brumus</tp:taxon-name-part> <tp:taxon-name-part taxon-name-part-type="species">octosignatus</tp:taxon-name-part></tp:taxon-name><tp:taxon-authority>(Gebler, 1830)</tp:taxon-authority><tp:nomenclature-citation-list><tp:nomenclature-citation><tp:taxon-name><tp:taxon-name-part taxon-name-part-type="genus" reg="Coccinella">Coccinella</tp:taxon-name-part> <tp:taxon-name-part taxon-name-part-type="species" reg="octosignata">octosignata</tp:taxon-name-part></tp:taxon-name><comment> Gebler, 1830 in <xref ref-type="bibr" rid="B5525330">Gebler 1830</xref>: 225.</comment></tp:nomenclature-citation><tp:nomenclature-citation><tp:taxon-name><tp:taxon-name-part taxon-name-part-type="genus" reg="Coccinella">Coccinella</tp:taxon-name-part> <tp:taxon-name-part taxon-name-part-type="species" reg="deserta">deserta</tp:taxon-name-part></tp:taxon-name><comment> Motschulsky, 1840 in <xref ref-type="bibr" rid="B5525671">Motschulsky 1840</xref>: 175.</comment></tp:nomenclature-citation><tp:nomenclature-citation><tp:taxon-name><tp:taxon-name-part taxon-name-part-type="genus" reg="Brumus">Brumus</tp:taxon-name-part> <tp:taxon-name-part taxon-name-part-type="species" reg="desertorum">desertorum</tp:taxon-name-part></tp:taxon-name><comment> Mulsant, 1850 in <xref ref-type="bibr" rid="B5525691">Mulsant 1850</xref>: 493.</comment></tp:nomenclature-citation><tp:nomenclature-citation><tp:taxon-name>
                <tp:taxon-name-part taxon-name-part-type="genus" reg="Brumus">Brumus</tp:taxon-name-part>
              </tp:taxon-name><comment> 8-signata (Gebler, 1830) Crotch, 1874 see <xref ref-type="bibr" rid="B5525279">Crotch 1874</xref>: 38.</comment></tp:nomenclature-citation><tp:nomenclature-citation><tp:taxon-name><tp:taxon-name-part taxon-name-part-type="genus" reg="Brumus">Brumus</tp:taxon-name-part> <tp:taxon-name-part taxon-name-part-type="species" reg="octosignatus">octosignatus</tp:taxon-name-part></tp:taxon-name><comment> (Gebler, 1830) Crotch, 1874, see <xref ref-type="bibr" rid="B5525279">Crotch 1874</xref>: 195, <xref ref-type="bibr" rid="B5525122">Barovskij 1927</xref>: 196, 199; <xref ref-type="bibr" rid="B5525432">Korschefsky 1932</xref>: 199; <xref ref-type="bibr" rid="B5526891">Mader 1955</xref>: 803, 805; <xref ref-type="bibr" rid="B5525171">Bielawski 1975</xref>: 255; <xref ref-type="bibr" rid="B5525161">Bielawski 1984</xref>: 315; <xref ref-type="bibr" rid="B5525446">Kovář 1997</xref>: 36.</comment></tp:nomenclature-citation></tp:nomenclature-citation-list></tp:nomenclature><tp:treatment-sec sec-type="materials"><title>Materials</title><list list-type="alpha-lower" list-content="occurrences"><list-item><p><bold>Type status:</bold> <named-content xmlns:xlink="http://www.w3.org/1999/xlink" content-type="dwc:typeStatus" xlink:type="simple">Other material</named-content>. <bold>Occurrence:</bold> recordedBy: <named-content xmlns:xlink="http://www.w3.org/1999/xlink" content-type="dwc:recordedBy" xlink:type="simple">Wenjing Li</named-content>; individualCount: <named-content xmlns:xlink="http://www.w3.org/1999/xlink" content-type="dwc:individualCount" xlink:type="simple">2</named-content>; sex: <named-content xmlns:xlink="http://www.w3.org/1999/xlink" content-type="dwc:sex" xlink:type="simple">1 male, 1 female</named-content>; lifeStage: <named-content xmlns:xlink="http://www.w3.org/1999/xlink" content-type="dwc:lifeStage" xlink:type="simple">adult</named-content>; <bold>Taxon:</bold> scientificName: <named-content xmlns:xlink="http://www.w3.org/1999/xlink" content-type="dwc:scientificName" xlink:type="simple"><italic><tp:taxon-name><tp:taxon-name-part taxon-name-part-type="genus" reg="Brumus">Brumus</tp:taxon-name-part> <tp:taxon-name-part taxon-name-part-type="species" reg="octosignatus">octosignatus</tp:taxon-name-part></tp:taxon-name></italic> (Gebler, 1830)</named-content>; <bold>Location:</bold> country: <named-content xmlns:xlink="http://www.w3.org/1999/xlink" content-type="dwc:country" xlink:type="simple">China</named-content>; stateProvince: <named-content xmlns:xlink="http://www.w3.org/1999/xlink" content-type="dwc:stateProvince" xlink:type="simple">Xinjiang</named-content>; locality: <named-content xmlns:xlink="http://www.w3.org/1999/xlink" content-type="dwc:locality" xlink:type="simple">Kezier village, Baicheng County</named-content>; verbatimElevation: <named-content xmlns:xlink="http://www.w3.org/1999/xlink" content-type="dwc:verbatimElevation" xlink:type="simple">850 m</named-content>; verbatimCoordinates: <named-content xmlns:xlink="http://www.w3.org/1999/xlink" content-type="dwc:verbatimCoordinates" xlink:type="simple"><named-content content-type="dwc:verbatimCoordinates" xlink:type="simple">43°27.23'N; 82°27.40'E</named-content></named-content>; georeferenceProtocol: <named-content xmlns:xlink="http://www.w3.org/1999/xlink" content-type="dwc:georeferenceProtocol" xlink:type="simple">label</named-content>; <bold>Identification:</bold> identifiedBy: <named-content xmlns:xlink="http://www.w3.org/1999/xlink" content-type="dwc:identifiedBy" xlink:type="simple">Wenjing Li</named-content>; dateIdentified: <named-content xmlns:xlink="http://www.w3.org/1999/xlink" content-type="dwc:dateIdentified" xlink:type="simple">2017</named-content>; <bold>Event:</bold> samplingProtocol: <named-content xmlns:xlink="http://www.w3.org/1999/xlink" content-type="dwc:samplingProtocol" xlink:type="simple">sweeping</named-content>; eventDate: <named-content xmlns:xlink="http://www.w3.org/1999/xlink" content-type="dwc:eventDate" xlink:type="simple">31/07/1995</named-content>; <bold>Record Level:</bold> basisOfRecord: <named-content xmlns:xlink="http://www.w3.org/1999/xlink" content-type="dwc:basisOfRecord" xlink:type="simple">PreservedSpecimen</named-content></p></list-item><list-item><p><bold>Type status:</bold> <named-content xmlns:xlink="http://www.w3.org/1999/xlink" content-type="dwc:typeStatus" xlink:type="simple">Other material</named-content>. <bold>Occurrence:</bold> recordedBy: <named-content xmlns:xlink="http://www.w3.org/1999/xlink" content-type="dwc:recordedBy" xlink:type="simple">Wenjing Li</named-content>; individualCount: <named-content xmlns:xlink="http://www.w3.org/1999/xlink" content-type="dwc:individualCount" xlink:type="simple">4</named-content>; sex: <named-content xmlns:xlink="http://www.w3.org/1999/xlink" content-type="dwc:sex" xlink:type="simple">2 male, 2 female</named-content>; lifeStage: <named-content xmlns:xlink="http://www.w3.org/1999/xlink" content-type="dwc:lifeStage" xlink:type="simple">adult</named-content>; <bold>Taxon:</bold> scientificName: <named-content xmlns:xlink="http://www.w3.org/1999/xlink" content-type="dwc:scientificName" xlink:type="simple"><italic><tp:taxon-name><tp:taxon-name-part taxon-name-part-type="genus" reg="Brumus">Brumus</tp:taxon-name-part> <tp:taxon-name-part taxon-name-part-type="species" reg="octosignatus">octosignatus</tp:taxon-name-part></tp:taxon-name></italic> (Gebler, 1830)</named-content>; <bold>Location:</bold> country: <named-content xmlns:xlink="http://www.w3.org/1999/xlink" content-type="dwc:country" xlink:type="simple">unknown</named-content>; stateProvince: <named-content xmlns:xlink="http://www.w3.org/1999/xlink" content-type="dwc:stateProvince" xlink:type="simple">unknown</named-content>; locality: <named-content xmlns:xlink="http://www.w3.org/1999/xlink" content-type="dwc:locality" xlink:type="simple">unknown</named-content>; verbatimElevation: <named-content xmlns:xlink="http://www.w3.org/1999/xlink" content-type="dwc:verbatimElevation" xlink:type="simple">unknown</named-content>; verbatimCoordinates: <named-content xmlns:xlink="http://www.w3.org/1999/xlink" content-type="dwc:verbatimCoordinates" xlink:type="simple">unknown</named-content>; <bold>Identification:</bold> identifiedBy: <named-content xmlns:xlink="http://www.w3.org/1999/xlink" content-type="dwc:identifiedBy" xlink:type="simple">Wenjing Li</named-content>; dateIdentified: <named-content xmlns:xlink="http://www.w3.org/1999/xlink" content-type="dwc:dateIdentified" xlink:type="simple">2017</named-content>; <bold>Record Level:</bold> basisOfRecord: <named-content xmlns:xlink="http://www.w3.org/1999/xlink" content-type="dwc:basisOfRecord" xlink:type="simple">PreservedSpecimen</named-content></p></list-item></list></tp:treatment-sec><tp:treatment-sec sec-type="Description"><title>Description</title><p>TL: 3.80–4.00 mm, TW: 2.80–3.20 mm, TH: 1.87–2.07 mm, TL/TW: 1.32–1.35, PL/PW: 0.47–0.50, EL/EW: 1.05–1.10.</p><p>Body oval, moderately convex. Head, mouthparts and antenna brownish-yellow. Pronotum orange-yellow, with a black spot at centre of basal margin. Scutellum black. Elytra orange-yellow, with four pairs of black spots, the first one situated at the humeral angle; the second one situated at basal 2/5, near suture; the third one situated at basal 3/5, near outer margin; the fourth one situated basal 4/5, near suture (Fig. <xref ref-type="fig" rid="F5526997">3</xref>a–c). Underside orange-yellow, densely covered with short, greyish pubescence. Abdominal postcoxal lines complete and semicircular. Posterior margin of male abdominal ventrite 5 and of ventrite 6 distinctly emarginate (Fig. <xref ref-type="fig" rid="F5526997">3</xref>d).</p><p>Male genitalia: penis slender, penis capsule with short outer and long inner arm, apex of penis acute with membranous appendage (Fig. <xref ref-type="fig" rid="F5526997">3</xref>e–f). Tegmen stout, penis guide narrow at base, widest at basal 1/2, then gradually converging to blunt tip, symmetrical in ventral view; penis guide in lateral view, widest at base, parallel along basal 1/3, after that gradually converging to apex; parameres nearly as long as the penis guide with dense short setae on the inner sides and distal end with a group of short setae in lateral view (Fig. <xref ref-type="fig" rid="F5526997">3</xref>g–h).</p><p>Female genitalia: coxites distinctly elongate (Fig. <xref ref-type="fig" rid="F5526997">3</xref>i). Spermatheca approximately C-shaped, cornu without appendage.</p></tp:treatment-sec><tp:treatment-sec sec-type="Diagnosis"><title>Diagnosis</title><p>This species can be easily distinguished from other species of <italic><tp:taxon-name><tp:taxon-name-part taxon-name-part-type="genus" reg="Brumus">Brumus</tp:taxon-name-part></tp:taxon-name></italic> by the following combination of characters: pronotum with a black spot at central of basal margin; elytra orange-yellow, with four pairs of black spots; parameres nearly as long as the penis guide.</p></tp:treatment-sec><tp:treatment-sec sec-type="Distribution"><title>Distribution</title><p>Azerbaijan, Armenia, France, Italy, Russia: south European Territory, Afghanistan, Iran, Iraq, Kyrgyzstan, Mongolia, Tajikistan, Turkmenistan, Turkey, Uzbekistan (<xref ref-type="bibr" rid="B5525330">Gebler 1830</xref>, <xref ref-type="bibr" rid="B5525671">Motschulsky 1840</xref>, <xref ref-type="bibr" rid="B5525691">Mulsant 1850</xref>, <xref ref-type="bibr" rid="B5525279">Crotch 1874</xref>, <xref ref-type="bibr" rid="B5525122">Barovskij 1927</xref>, <xref ref-type="bibr" rid="B5526891">Mader 1955</xref>, <xref ref-type="bibr" rid="B5525171">Bielawski 1975</xref>, <xref ref-type="bibr" rid="B5525161">Bielawski 1984</xref>, <xref ref-type="bibr" rid="B5525446">Kovář 1997</xref>) and Xinjiang, China (present study) (Fig. <xref ref-type="fig" rid="F5527016">4</xref>).</p></tp:treatment-sec><tp:treatment-sec><!--Section generated to contain objects referenced in tp:taxon-treatment.--><fig id="F5526997" position="float" orientation="portrait"><object-id xmlns:xlink="http://www.w3.org/1999/xlink" content-type="arpha" xlink:type="simple">42BA0CCB-C688-5D8E-98C0-F7378707753B</object-id><object-id xmlns:xlink="http://www.w3.org/1999/xlink" content-type="doi" xlink:type="simple">10.3897/BDJ.8.e51092.figure3</object-id><label>Figure 3.</label><caption><p><italic><tp:taxon-name><tp:taxon-name-part taxon-name-part-type="genus" reg="Brumus">Brumus</tp:taxon-name-part> <tp:taxon-name-part taxon-name-part-type="species" reg="octosignatus">octosignatus</tp:taxon-name-part></tp:taxon-name></italic> (Gebler, 1830). a. dorsal view; b. lateral view; c. frontal view; d. abdomen; e. penis; f. apex of penis; g. tegmen, lateral view; h. tegmen, ventral view; i. ovipositor. Scale bars: 0.1 mm.</p></caption><graphic xmlns:xlink="http://www.w3.org/1999/xlink" xlink:href="bdj-08-e51092-g003.jpg" position="float" id="oo_379842.jpg" orientation="portrait" xlink:type="simple"><uri content-type="original_file" xlink:type="simple">https://binary.pensoft.net/fig/379842</uri></graphic></fig><fig id="F5527016" position="float" orientation="portrait"><object-id xmlns:xlink="http://www.w3.org/1999/xlink" content-type="arpha" xlink:type="simple">D051226F-937A-5560-AA99-E381BAFF40F6</object-id><object-id xmlns:xlink="http://www.w3.org/1999/xlink" content-type="doi" xlink:type="simple">10.3897/BDJ.8.e51092.figure4</object-id><label>Figure 4.</label><caption><p>Distribution map. (▲) <italic><tp:taxon-name><tp:taxon-name-part taxon-name-part-type="genus" reg="Priscibrumus">Priscibrumus</tp:taxon-name-part> <tp:taxon-name-part taxon-name-part-type="species" reg="disjunctus">disjunctus</tp:taxon-name-part></tp:taxon-name></italic> Canepari, 1997; (●) <italic><tp:taxon-name><tp:taxon-name-part taxon-name-part-type="genus" reg="Priscibrumus">Priscibrumus</tp:taxon-name-part> <tp:taxon-name-part taxon-name-part-type="species" reg="uropygialis">uropygialis</tp:taxon-name-part></tp:taxon-name></italic> (Mulsant, 1853); (○) <italic><tp:taxon-name><tp:taxon-name-part taxon-name-part-type="genus" reg="Brumus">Brumus</tp:taxon-name-part> <tp:taxon-name-part taxon-name-part-type="species" reg="octosignatus">octosignatus</tp:taxon-name-part></tp:taxon-name></italic> (Gebler, 1830).</p></caption><graphic xmlns:xlink="http://www.w3.org/1999/xlink" xlink:href="bdj-08-e51092-g004.jpg" position="float" id="oo_379844.jpg" orientation="portrait" xlink:type="simple"><uri content-type="original_file" xlink:type="simple">https://binary.pensoft.net/fig/379844</uri></graphic></fig></tp:treatment-sec><ref-list><ref id="B5525330"><element-citation xmlns:xlink="http://www.w3.org/1999/xlink" publication-type="chapter" xlink:type="simple"><person-group person-group-type="author"><name name-style="western"><surname>Ledebour</surname><given-names>C. F.</given-names></name></person-group><year>1830</year><chapter-title>Bemerkungen über die Insecten Sibiriens, vorzüglich des Altai. (Part 3)</chapter-title><person-group person-group-type="author"><name name-style="western"><surname>Gebler</surname><given-names>A.</given-names></name></person-group><source>Reise durch das Altai-Gebirge und die songorische Kir gisen-Steppe</source><publisher-name>G. Reimer</publisher-name><publisher-loc>Berlin</publisher-loc><size units="page">427</size></element-citation></ref><ref id="B5525671"><element-citation xmlns:xlink="http://www.w3.org/1999/xlink" publication-type="article" xlink:type="simple"><person-group person-group-type="author"><name name-style="western"><surname>Motschulsky</surname><given-names>V.</given-names></name></person-group><year>1840</year><article-title>Insectes du Caucase et des provinces transcasiennes recueillis et decrits (Continuation)</article-title><source>Bulletin de la Société Impériale des Naturalistes de Moscou</source><volume>13</volume><fpage>169</fpage><lpage>180</lpage></element-citation></ref><ref id="B5525691"><element-citation xmlns:xlink="http://www.w3.org/1999/xlink" publication-type="book" xlink:type="simple"><person-group person-group-type="author"><name name-style="western"><surname>Mulsant</surname><given-names>M. E.</given-names></name></person-group><year>1850</year><source>Species des Coléoptères Trimères Sécuripalpes</source><edition>2</edition><publisher-name>Annales des Sciencies Physiques et Naturelles, d’Agriculture et d’Industrie, publiées par la Société nationale d’Agriculture, etc.</publisher-name><publisher-loc>de Lyon, Deuxième Série</publisher-loc><size units="page">1–1104</size></element-citation></ref><ref id="B5525279"><element-citation xmlns:xlink="http://www.w3.org/1999/xlink" publication-type="book" xlink:type="simple"><person-group person-group-type="author"><name name-style="western"><surname>Crotch</surname><given-names>G. R.</given-names></name></person-group><year>1874</year><source>A Revision of the Coleopterous Family <tp:taxon-name><tp:taxon-name-part taxon-name-part-type="family">Coccinellidae</tp:taxon-name-part></tp:taxon-name></source><publisher-name>E. W. Janson</publisher-name><publisher-loc>London</publisher-loc><size units="page">311</size></element-citation></ref><ref id="B5525122"><element-citation xmlns:xlink="http://www.w3.org/1999/xlink" publication-type="article" xlink:type="simple"><person-group person-group-type="author"><name name-style="western"><surname>Barovskij</surname><given-names>V.</given-names></name></person-group><year>1927</year><article-title>Revision specierum palaearticarum Coccinellidarum generis <italic><tp:taxon-name><tp:taxon-name-part taxon-name-part-type="genus" reg="Brumus">Brumus</tp:taxon-name-part></tp:taxon-name></italic> Muls. (<tp:taxon-name><tp:taxon-name-part taxon-name-part-type="order">Coleoptera</tp:taxon-name-part></tp:taxon-name>).</article-title><source>Annuaire du Musée Zoologique de I’ Académie de Sciences de I’ URSS</source><volume>28</volume><fpage>194</fpage><lpage>200</lpage></element-citation></ref><ref id="B5525432"><element-citation xmlns:xlink="http://www.w3.org/1999/xlink" publication-type="chapter" xlink:type="simple"><person-group person-group-type="author"><name name-style="western"><surname>Junk</surname><given-names>W.</given-names></name><name name-style="western"><surname>Schenkling</surname><given-names>S.</given-names></name></person-group><year>1932</year><chapter-title>Pars 120: <tp:taxon-name><tp:taxon-name-part taxon-name-part-type="family">Coccinellidae</tp:taxon-name-part></tp:taxon-name>. II. pp. 225–659</chapter-title><person-group person-group-type="author"><name name-style="western"><surname>Korschefsky</surname><given-names>R.</given-names></name></person-group><source>Coleopterorum Catalogus</source><publisher-name>W. Junk</publisher-name><publisher-loc>Berlin</publisher-loc><pub-id pub-id-type="doi">10.1007/978-94-017-5006-6</pub-id></element-citation></ref><ref id="B5526891"><element-citation xmlns:xlink="http://www.w3.org/1999/xlink" publication-type="article" xlink:type="simple"><person-group person-group-type="author"><name name-style="western"><surname>Mader</surname><given-names>L.</given-names></name></person-group><year>1955</year><article-title>Evidenz der palearktischen Coccinelliden und ihrer Aberrationen in Wort und Bild. 2. Entomologische Arbeiten aus dem Museum G.</article-title><source>Frey Tutzing bei Muenchen</source><volume>6</volume><fpage>765</fpage><lpage>1035</lpage></element-citation></ref><ref id="B5525171"><element-citation xmlns:xlink="http://www.w3.org/1999/xlink" publication-type="article" xlink:type="simple"><person-group person-group-type="author"><name name-style="western"><surname>Bielawski</surname><given-names>R.</given-names></name></person-group><year>1975</year><article-title>Ergebnisse der zoologischen Forschungen von Dr. Z. Kaszab in der Mongolei, Nr. 352. <tp:taxon-name><tp:taxon-name-part taxon-name-part-type="family">Coccinellidae</tp:taxon-name-part></tp:taxon-name> V and VI (<tp:taxon-name><tp:taxon-name-part taxon-name-part-type="order">Coleoptera</tp:taxon-name-part></tp:taxon-name>)</article-title><source>Fragmenta Faunistica (Warszawa)</source><volume>20</volume><fpage>247</fpage><lpage>271</lpage><pub-id pub-id-type="doi">10.3161/00159301FF1975.20.16.247</pub-id></element-citation></ref><ref id="B5525161"><element-citation xmlns:xlink="http://www.w3.org/1999/xlink" publication-type="article" xlink:type="simple"><person-group person-group-type="author"><name name-style="western"><surname>Bielawski</surname><given-names>R.</given-names></name></person-group><year>1984</year><article-title><tp:taxon-name><tp:taxon-name-part taxon-name-part-type="family">Coccinellidae</tp:taxon-name-part></tp:taxon-name> (<tp:taxon-name><tp:taxon-name-part taxon-name-part-type="order">Coleoptera</tp:taxon-name-part></tp:taxon-name>) of Mongolia.</article-title><source>Annales Zoologici</source><volume>38</volume><fpage>281</fpage><lpage>460</lpage></element-citation></ref><ref id="B5525446"><element-citation xmlns:xlink="http://www.w3.org/1999/xlink" publication-type="article" xlink:type="simple"><person-group person-group-type="author"><name name-style="western"><surname>Kovář</surname><given-names>I.</given-names></name></person-group><year>1997</year><article-title>Revision of the genera <italic><tp:taxon-name><tp:taxon-name-part taxon-name-part-type="genus" reg="Brumus">Brumus</tp:taxon-name-part></tp:taxon-name></italic> Muls. and <italic><tp:taxon-name><tp:taxon-name-part taxon-name-part-type="genus" reg="Exochomus">Exochomus</tp:taxon-name-part></tp:taxon-name></italic> Redtb. (<tp:taxon-name><tp:taxon-name-part taxon-name-part-type="order">Coleoptera</tp:taxon-name-part></tp:taxon-name>: <tp:taxon-name><tp:taxon-name-part taxon-name-part-type="family">Coccinellidae</tp:taxon-name-part></tp:taxon-name>) of the Palaearctic region. Part I.</article-title><source>Acta Entomologica Musei Nationalis Pragae</source><volume>44</volume><fpage>5</fpage><lpage>124</lpage></element-citation></ref></ref-list></tp:taxon-treatment>
