# Supplementary material for: New records and checklist of Chilocorini (Coleoptera: Coccinellidae) from China
Source: Biodivers Data J. 2020 Jun 24;8:e51092. doi: 10.3897/BDJ.8.e51092 (PMC7329919; doi:10.3897/BDJ.8.e51092)
Supplement: XML Treatment for Brumoides lineatus [file BDJ.8.e51092-treatment8.xml]

<!DOCTYPE tp:taxon-treatment
  PUBLIC "-//TaxonX//DTD Taxonomic Treatment Publishing DTD v0 20100105//EN" "tax-treatment-NSO.dtd">
<tp:taxon-treatment xmlns:tp="http://www.plazi.org/taxpub"><tp:treatment-meta><mixed-citation publication-type="journal"><person-group><name><surname>Li</surname><given-names>Wenjing</given-names></name><name><surname>Chen</surname><given-names>Bingxu</given-names></name><name><surname>Huo</surname><given-names>Lizhi</given-names></name><name><surname>Chen</surname><given-names>Xiaosheng</given-names></name><name><surname>Wang</surname><given-names>Xingmin</given-names></name></person-group><article-title>New records and checklist of <tp:taxon-name><tp:taxon-name-part taxon-name-part-type="tribe">Chilocorini</tp:taxon-name-part></tp:taxon-name> (<tp:taxon-name><tp:taxon-name-part taxon-name-part-type="order">Coleoptera</tp:taxon-name-part></tp:taxon-name>: <tp:taxon-name><tp:taxon-name-part taxon-name-part-type="family">Coccinellidae</tp:taxon-name-part></tp:taxon-name>) from China</article-title><source>Biodivers Data J</source><day>24</day><month>6</month><year>2020</year><volume>8</volume><pub-id pub-id-type="doi">10.3897/BDJ.8.e51092</pub-id></mixed-citation></tp:treatment-meta><tp:nomenclature><tp:taxon-name><object-id xmlns:xlink="http://www.w3.org/1999/xlink" content-type="arpha" xlink:type="simple">791DCD0B-A327-58B2-B5AF-F7FEB09F146A</object-id><tp:taxon-name-part taxon-name-part-type="genus">Brumoides</tp:taxon-name-part> <tp:taxon-name-part taxon-name-part-type="species">lineatus</tp:taxon-name-part></tp:taxon-name><tp:taxon-authority>(Weise, 1885)</tp:taxon-authority></tp:nomenclature><tp:treatment-sec sec-type="Distribution"><title>Distribution</title><p>China, Myanmar, Thailand, Bangladesh, India, Sri Lanka, Nepal, Pakistan and Ceylon (<xref ref-type="bibr" rid="B5525963">Weise 1885</xref>, <xref ref-type="bibr" rid="B5525658">Miyatake 1970</xref>, <xref ref-type="bibr" rid="B5525710">Poorani 2002</xref>).</p></tp:treatment-sec><ref-list><ref id="B5525963"><element-citation xmlns:xlink="http://www.w3.org/1999/xlink" publication-type="article" xlink:type="simple"><person-group person-group-type="author"><name name-style="western"><surname>Weise</surname><given-names>J.</given-names></name></person-group><year>1885</year><article-title>Beschreibung einiger Coccinelliden</article-title><source>Entomologische Zeitung (Stettin)</source><volume>46</volume><fpage>227</fpage><lpage>241</lpage></element-citation></ref><ref id="B5525658"><element-citation xmlns:xlink="http://www.w3.org/1999/xlink" publication-type="article" xlink:type="simple"><person-group person-group-type="author"><name name-style="western"><surname>Miyatake</surname><given-names>M.</given-names></name></person-group><year>1970</year><article-title>The East-Asian coccinellid beetles preserved in the California Academy of Sciences</article-title><source>Tribe <tp:taxon-name><tp:taxon-name-part taxon-name-part-type="tribe">Chilocorini</tp:taxon-name-part></tp:taxon-name>. Memoirs of the College of Agriculture, Ehime University</source><volume>14</volume><issue>3</issue><fpage>19</fpage><lpage>56</lpage></element-citation></ref><ref id="B5525710"><element-citation xmlns:xlink="http://www.w3.org/1999/xlink" publication-type="article" xlink:type="simple"><person-group person-group-type="author"><name name-style="western"><surname>Poorani</surname><given-names>J.</given-names></name></person-group><year>2002</year><article-title>An annotated checklist of the <tp:taxon-name><tp:taxon-name-part taxon-name-part-type="family">Coccinellidae</tp:taxon-name-part></tp:taxon-name> (<tp:taxon-name><tp:taxon-name-part taxon-name-part-type="order">Coleoptera</tp:taxon-name-part></tp:taxon-name>) (excluding <tp:taxon-name><tp:taxon-name-part taxon-name-part-type="subfamily">Epilachninae</tp:taxon-name-part></tp:taxon-name>) of the Indian Subregion</article-title><source>Oriental Insects</source><volume>36</volume><fpage>307</fpage><lpage>383</lpage><pub-id pub-id-type="doi">10.1080/00305316.2002.10417335</pub-id></element-citation></ref></ref-list></tp:taxon-treatment>
