# Supplementary material for: New records and checklist of Chilocorini (Coleoptera: Coccinellidae) from China
Source: Biodivers Data J. 2020 Jun 24;8:e51092. doi: 10.3897/BDJ.8.e51092 (PMC7329919; doi:10.3897/BDJ.8.e51092)
Supplement: XML Treatment for Brumus octosignatus [file BDJ.8.e51092-treatment12.xml]

<!DOCTYPE tp:taxon-treatment
  PUBLIC "-//TaxonX//DTD Taxonomic Treatment Publishing DTD v0 20100105//EN" "tax-treatment-NSO.dtd">
<tp:taxon-treatment xmlns:tp="http://www.plazi.org/taxpub"><tp:treatment-meta><mixed-citation publication-type="journal"><person-group><name><surname>Li</surname><given-names>Wenjing</given-names></name><name><surname>Chen</surname><given-names>Bingxu</given-names></name><name><surname>Huo</surname><given-names>Lizhi</given-names></name><name><surname>Chen</surname><given-names>Xiaosheng</given-names></name><name><surname>Wang</surname><given-names>Xingmin</given-names></name></person-group><article-title>New records and checklist of <tp:taxon-name><tp:taxon-name-part taxon-name-part-type="tribe">Chilocorini</tp:taxon-name-part></tp:taxon-name> (<tp:taxon-name><tp:taxon-name-part taxon-name-part-type="order">Coleoptera</tp:taxon-name-part></tp:taxon-name>: <tp:taxon-name><tp:taxon-name-part taxon-name-part-type="family">Coccinellidae</tp:taxon-name-part></tp:taxon-name>) from China</article-title><source>Biodivers Data J</source><day>24</day><month>6</month><year>2020</year><volume>8</volume><pub-id pub-id-type="doi">10.3897/BDJ.8.e51092</pub-id></mixed-citation></tp:treatment-meta><tp:nomenclature><tp:taxon-name><object-id xmlns:xlink="http://www.w3.org/1999/xlink" content-type="arpha" xlink:type="simple">8DCC3591-1A72-593D-BFDC-2E14429E1874</object-id><tp:taxon-name-part taxon-name-part-type="genus">Brumus</tp:taxon-name-part> <tp:taxon-name-part taxon-name-part-type="species">octosignatus</tp:taxon-name-part></tp:taxon-name><tp:taxon-authority>(Gebler, 1830)</tp:taxon-authority></tp:nomenclature><tp:treatment-sec sec-type="Distribution"><title>Distribution</title><p>China, Azerbaijan, Armenia, France, Italy, Russia: south European Territory, Afghanistan, Iran, Iraq, Kyrgyzstan, Mongolia, Tajikistan, Turkmenistan, Turkey and Uzbekistan (<xref ref-type="bibr" rid="B5525330">Gebler 1830</xref>, <xref ref-type="bibr" rid="B5525671">Motschulsky 1840</xref>, <xref ref-type="bibr" rid="B5525691">Mulsant 1850</xref>, <xref ref-type="bibr" rid="B5525279">Crotch 1874</xref>, <xref ref-type="bibr" rid="B5525122">Barovskij 1927</xref>, <xref ref-type="bibr" rid="B5526891">Mader 1955</xref>, <xref ref-type="bibr" rid="B5525171">Bielawski 1975</xref>, <xref ref-type="bibr" rid="B5525161">Bielawski 1984</xref>, <xref ref-type="bibr" rid="B5525446">Kovář 1997</xref>).</p></tp:treatment-sec><ref-list><ref id="B5525330"><element-citation xmlns:xlink="http://www.w3.org/1999/xlink" publication-type="chapter" xlink:type="simple"><person-group person-group-type="author"><name name-style="western"><surname>Ledebour</surname><given-names>C. F.</given-names></name></person-group><year>1830</year><chapter-title>Bemerkungen über die Insecten Sibiriens, vorzüglich des Altai. (Part 3)</chapter-title><person-group person-group-type="author"><name name-style="western"><surname>Gebler</surname><given-names>A.</given-names></name></person-group><source>Reise durch das Altai-Gebirge und die songorische Kir gisen-Steppe</source><publisher-name>G. Reimer</publisher-name><publisher-loc>Berlin</publisher-loc><size units="page">427</size></element-citation></ref><ref id="B5525671"><element-citation xmlns:xlink="http://www.w3.org/1999/xlink" publication-type="article" xlink:type="simple"><person-group person-group-type="author"><name name-style="western"><surname>Motschulsky</surname><given-names>V.</given-names></name></person-group><year>1840</year><article-title>Insectes du Caucase et des provinces transcasiennes recueillis et decrits (Continuation)</article-title><source>Bulletin de la Société Impériale des Naturalistes de Moscou</source><volume>13</volume><fpage>169</fpage><lpage>180</lpage></element-citation></ref><ref id="B5525691"><element-citation xmlns:xlink="http://www.w3.org/1999/xlink" publication-type="book" xlink:type="simple"><person-group person-group-type="author"><name name-style="western"><surname>Mulsant</surname><given-names>M. E.</given-names></name></person-group><year>1850</year><source>Species des Coléoptères Trimères Sécuripalpes</source><edition>2</edition><publisher-name>Annales des Sciencies Physiques et Naturelles, d’Agriculture et d’Industrie, publiées par la Société nationale d’Agriculture, etc.</publisher-name><publisher-loc>de Lyon, Deuxième Série</publisher-loc><size units="page">1–1104</size></element-citation></ref><ref id="B5525279"><element-citation xmlns:xlink="http://www.w3.org/1999/xlink" publication-type="book" xlink:type="simple"><person-group person-group-type="author"><name name-style="western"><surname>Crotch</surname><given-names>G. R.</given-names></name></person-group><year>1874</year><source>A Revision of the Coleopterous Family <tp:taxon-name><tp:taxon-name-part taxon-name-part-type="family">Coccinellidae</tp:taxon-name-part></tp:taxon-name></source><publisher-name>E. W. Janson</publisher-name><publisher-loc>London</publisher-loc><size units="page">311</size></element-citation></ref><ref id="B5525122"><element-citation xmlns:xlink="http://www.w3.org/1999/xlink" publication-type="article" xlink:type="simple"><person-group person-group-type="author"><name name-style="western"><surname>Barovskij</surname><given-names>V.</given-names></name></person-group><year>1927</year><article-title>Revision specierum palaearticarum Coccinellidarum generis <italic><tp:taxon-name><tp:taxon-name-part taxon-name-part-type="genus" reg="Brumus">Brumus</tp:taxon-name-part></tp:taxon-name></italic> Muls. (<tp:taxon-name><tp:taxon-name-part taxon-name-part-type="order">Coleoptera</tp:taxon-name-part></tp:taxon-name>).</article-title><source>Annuaire du Musée Zoologique de I’ Académie de Sciences de I’ URSS</source><volume>28</volume><fpage>194</fpage><lpage>200</lpage></element-citation></ref><ref id="B5526891"><element-citation xmlns:xlink="http://www.w3.org/1999/xlink" publication-type="article" xlink:type="simple"><person-group person-group-type="author"><name name-style="western"><surname>Mader</surname><given-names>L.</given-names></name></person-group><year>1955</year><article-title>Evidenz der palearktischen Coccinelliden und ihrer Aberrationen in Wort und Bild. 2. Entomologische Arbeiten aus dem Museum G.</article-title><source>Frey Tutzing bei Muenchen</source><volume>6</volume><fpage>765</fpage><lpage>1035</lpage></element-citation></ref><ref id="B5525171"><element-citation xmlns:xlink="http://www.w3.org/1999/xlink" publication-type="article" xlink:type="simple"><person-group person-group-type="author"><name name-style="western"><surname>Bielawski</surname><given-names>R.</given-names></name></person-group><year>1975</year><article-title>Ergebnisse der zoologischen Forschungen von Dr. Z. Kaszab in der Mongolei, Nr. 352. <tp:taxon-name><tp:taxon-name-part taxon-name-part-type="family">Coccinellidae</tp:taxon-name-part></tp:taxon-name> V and VI (<tp:taxon-name><tp:taxon-name-part taxon-name-part-type="order">Coleoptera</tp:taxon-name-part></tp:taxon-name>)</article-title><source>Fragmenta Faunistica (Warszawa)</source><volume>20</volume><fpage>247</fpage><lpage>271</lpage><pub-id pub-id-type="doi">10.3161/00159301FF1975.20.16.247</pub-id></element-citation></ref><ref id="B5525161"><element-citation xmlns:xlink="http://www.w3.org/1999/xlink" publication-type="article" xlink:type="simple"><person-group person-group-type="author"><name name-style="western"><surname>Bielawski</surname><given-names>R.</given-names></name></person-group><year>1984</year><article-title><tp:taxon-name><tp:taxon-name-part taxon-name-part-type="family">Coccinellidae</tp:taxon-name-part></tp:taxon-name> (<tp:taxon-name><tp:taxon-name-part taxon-name-part-type="order">Coleoptera</tp:taxon-name-part></tp:taxon-name>) of Mongolia.</article-title><source>Annales Zoologici</source><volume>38</volume><fpage>281</fpage><lpage>460</lpage></element-citation></ref><ref id="B5525446"><element-citation xmlns:xlink="http://www.w3.org/1999/xlink" publication-type="article" xlink:type="simple"><person-group person-group-type="author"><name name-style="western"><surname>Kovář</surname><given-names>I.</given-names></name></person-group><year>1997</year><article-title>Revision of the genera <italic><tp:taxon-name><tp:taxon-name-part taxon-name-part-type="genus" reg="Brumus">Brumus</tp:taxon-name-part></tp:taxon-name></italic> Muls. and <italic><tp:taxon-name><tp:taxon-name-part taxon-name-part-type="genus" reg="Exochomus">Exochomus</tp:taxon-name-part></tp:taxon-name></italic> Redtb. (<tp:taxon-name><tp:taxon-name-part taxon-name-part-type="order">Coleoptera</tp:taxon-name-part></tp:taxon-name>: <tp:taxon-name><tp:taxon-name-part taxon-name-part-type="family">Coccinellidae</tp:taxon-name-part></tp:taxon-name>) of the Palaearctic region. Part I.</article-title><source>Acta Entomologica Musei Nationalis Pragae</source><volume>44</volume><fpage>5</fpage><lpage>124</lpage></element-citation></ref></ref-list></tp:taxon-treatment>
