# Supplementary material for: New records and checklist of Chilocorini (Coleoptera: Coccinellidae) from China
Source: Biodivers Data J. 2020 Jun 24;8:e51092. doi: 10.3897/BDJ.8.e51092 (PMC7329919; doi:10.3897/BDJ.8.e51092)
Supplement: XML Treatment for Chilocorus albusolomus [file BDJ.8.e51092-treatment14.xml]

<!DOCTYPE tp:taxon-treatment
  PUBLIC "-//TaxonX//DTD Taxonomic Treatment Publishing DTD v0 20100105//EN" "tax-treatment-NSO.dtd">
<tp:taxon-treatment xmlns:tp="http://www.plazi.org/taxpub"><tp:treatment-meta><mixed-citation publication-type="journal"><person-group><name><surname>Li</surname><given-names>Wenjing</given-names></name><name><surname>Chen</surname><given-names>Bingxu</given-names></name><name><surname>Huo</surname><given-names>Lizhi</given-names></name><name><surname>Chen</surname><given-names>Xiaosheng</given-names></name><name><surname>Wang</surname><given-names>Xingmin</given-names></name></person-group><article-title>New records and checklist of <tp:taxon-name><tp:taxon-name-part taxon-name-part-type="tribe">Chilocorini</tp:taxon-name-part></tp:taxon-name> (<tp:taxon-name><tp:taxon-name-part taxon-name-part-type="order">Coleoptera</tp:taxon-name-part></tp:taxon-name>: <tp:taxon-name><tp:taxon-name-part taxon-name-part-type="family">Coccinellidae</tp:taxon-name-part></tp:taxon-name>) from China</article-title><source>Biodivers Data J</source><day>24</day><month>6</month><year>2020</year><volume>8</volume><pub-id pub-id-type="doi">10.3897/BDJ.8.e51092</pub-id></mixed-citation></tp:treatment-meta><tp:nomenclature><tp:taxon-name><object-id xmlns:xlink="http://www.w3.org/1999/xlink" content-type="arpha" xlink:type="simple">3AF2B3AD-6D3A-5C11-8136-600B09A769FF</object-id><tp:taxon-name-part taxon-name-part-type="genus">Chilocorus</tp:taxon-name-part> <tp:taxon-name-part taxon-name-part-type="species">albusolomus</tp:taxon-name-part></tp:taxon-name><tp:taxon-authority>(Li &amp;Wang, 2017)</tp:taxon-authority></tp:nomenclature><tp:treatment-sec sec-type="Distribution"><title>Distribution</title><p>China (<xref ref-type="bibr" rid="B5525512">Li et al. 2017b</xref>).</p></tp:treatment-sec><ref-list><ref id="B5525512"><element-citation xmlns:xlink="http://www.w3.org/1999/xlink" publication-type="article" xlink:type="simple"><person-group person-group-type="author"><name name-style="western"><surname>Li</surname><given-names>W. J.</given-names></name><name name-style="western"><surname>Huo</surname><given-names>L. Z.</given-names></name><name name-style="western"><surname>Chen</surname><given-names>X. S.</given-names></name><name name-style="western"><surname>Ren</surname><given-names>S. X.</given-names></name><name name-style="western"><surname>Wang</surname><given-names>X. M.</given-names></name></person-group><year>2017</year><article-title>A new species of the genus <italic><tp:taxon-name><tp:taxon-name-part taxon-name-part-type="genus" reg="Phaenochilus">Phaenochilus</tp:taxon-name-part></tp:taxon-name></italic> Weise from China (<tp:taxon-name><tp:taxon-name-part taxon-name-part-type="order">Coleoptera</tp:taxon-name-part></tp:taxon-name>, <tp:taxon-name><tp:taxon-name-part taxon-name-part-type="family">Coccinellidae</tp:taxon-name-part></tp:taxon-name>, <tp:taxon-name><tp:taxon-name-part taxon-name-part-type="tribe">Chilocorini</tp:taxon-name-part></tp:taxon-name>)</article-title><source>ZooKeys</source><volume>644</volume><fpage>33</fpage><lpage>41</lpage><pub-id pub-id-type="doi">10.3897/zookeys.644.9825</pub-id></element-citation></ref></ref-list></tp:taxon-treatment>
