# Supplementary material for: New records and checklist of Chilocorini (Coleoptera: Coccinellidae) from China
Source: Biodivers Data J. 2020 Jun 24;8:e51092. doi: 10.3897/BDJ.8.e51092 (PMC7329919; doi:10.3897/BDJ.8.e51092)
Supplement: XML Treatment for Chilocorus nigricaeruleus [file BDJ.8.e51092-treatment28.xml]

<!DOCTYPE tp:taxon-treatment
  PUBLIC "-//TaxonX//DTD Taxonomic Treatment Publishing DTD v0 20100105//EN" "tax-treatment-NSO.dtd">
<tp:taxon-treatment xmlns:tp="http://www.plazi.org/taxpub"><tp:treatment-meta><mixed-citation publication-type="journal"><person-group><name><surname>Li</surname><given-names>Wenjing</given-names></name><name><surname>Chen</surname><given-names>Bingxu</given-names></name><name><surname>Huo</surname><given-names>Lizhi</given-names></name><name><surname>Chen</surname><given-names>Xiaosheng</given-names></name><name><surname>Wang</surname><given-names>Xingmin</given-names></name></person-group><article-title>New records and checklist of <tp:taxon-name><tp:taxon-name-part taxon-name-part-type="tribe">Chilocorini</tp:taxon-name-part></tp:taxon-name> (<tp:taxon-name><tp:taxon-name-part taxon-name-part-type="order">Coleoptera</tp:taxon-name-part></tp:taxon-name>: <tp:taxon-name><tp:taxon-name-part taxon-name-part-type="family">Coccinellidae</tp:taxon-name-part></tp:taxon-name>) from China</article-title><source>Biodivers Data J</source><day>24</day><month>6</month><year>2020</year><volume>8</volume><pub-id pub-id-type="doi">10.3897/BDJ.8.e51092</pub-id></mixed-citation></tp:treatment-meta><tp:nomenclature><tp:taxon-name><object-id xmlns:xlink="http://www.w3.org/1999/xlink" content-type="arpha" xlink:type="simple">3E8BEDE9-074A-5832-B1B6-DEBE7B310BE8</object-id><tp:taxon-name-part taxon-name-part-type="genus">Chilocorus</tp:taxon-name-part> <tp:taxon-name-part taxon-name-part-type="species">nigricaeruleus</tp:taxon-name-part></tp:taxon-name><tp:taxon-authority>Li &amp; Wang, 2018</tp:taxon-authority></tp:nomenclature><tp:treatment-sec sec-type="Distribution"><title>Distribution</title><p>China (<xref ref-type="bibr" rid="B5525523">Li et al. 2018</xref>).</p></tp:treatment-sec><ref-list><ref id="B5525523"><element-citation xmlns:xlink="http://www.w3.org/1999/xlink" publication-type="article" xlink:type="simple"><person-group person-group-type="author"><name name-style="western"><surname>Li</surname><given-names>W. J.</given-names></name><name name-style="western"><surname>Huo</surname><given-names>L. Z.</given-names></name><name name-style="western"><surname>Wang</surname><given-names>D.</given-names></name><name name-style="western"><surname>Ahrens</surname><given-names>D.</given-names></name><name name-style="western"><surname>Wang</surname><given-names>X. M.</given-names></name></person-group><year>2018</year><article-title>Contribution to the genus <italic><tp:taxon-name><tp:taxon-name-part taxon-name-part-type="genus" reg="Chilocorus">Chilocorus</tp:taxon-name-part></tp:taxon-name></italic> Leach, 1815 (<tp:taxon-name><tp:taxon-name-part taxon-name-part-type="order">Coleoptera</tp:taxon-name-part></tp:taxon-name>: <tp:taxon-name><tp:taxon-name-part taxon-name-part-type="family">Coccinellidae</tp:taxon-name-part></tp:taxon-name>: <tp:taxon-name><tp:taxon-name-part taxon-name-part-type="tribe">Chilocorini</tp:taxon-name-part></tp:taxon-name>), with descriptions of two new species from China.</article-title><source>European Journal of Taxonomy</source><volume>469</volume><fpage>1</fpage><lpage>34</lpage><pub-id pub-id-type="doi">10.5852/ejt.2018.469</pub-id></element-citation></ref></ref-list></tp:taxon-treatment>
