# Supplementary material for: New records and checklist of Chilocorini (Coleoptera: Coccinellidae) from China
Source: Biodivers Data J. 2020 Jun 24;8:e51092. doi: 10.3897/BDJ.8.e51092 (PMC7329919; doi:10.3897/BDJ.8.e51092)
Supplement: XML Treatment for Exochomus [file BDJ.8.e51092-treatment39.xml]

<!DOCTYPE tp:taxon-treatment
  PUBLIC "-//TaxonX//DTD Taxonomic Treatment Publishing DTD v0 20100105//EN" "tax-treatment-NSO.dtd">
<tp:taxon-treatment xmlns:tp="http://www.plazi.org/taxpub"><tp:treatment-meta><mixed-citation publication-type="journal"><person-group><name><surname>Li</surname><given-names>Wenjing</given-names></name><name><surname>Chen</surname><given-names>Bingxu</given-names></name><name><surname>Huo</surname><given-names>Lizhi</given-names></name><name><surname>Chen</surname><given-names>Xiaosheng</given-names></name><name><surname>Wang</surname><given-names>Xingmin</given-names></name></person-group><article-title>New records and checklist of <tp:taxon-name><tp:taxon-name-part taxon-name-part-type="tribe">Chilocorini</tp:taxon-name-part></tp:taxon-name> (<tp:taxon-name><tp:taxon-name-part taxon-name-part-type="order">Coleoptera</tp:taxon-name-part></tp:taxon-name>: <tp:taxon-name><tp:taxon-name-part taxon-name-part-type="family">Coccinellidae</tp:taxon-name-part></tp:taxon-name>) from China</article-title><source>Biodivers Data J</source><day>24</day><month>6</month><year>2020</year><volume>8</volume><pub-id pub-id-type="doi">10.3897/BDJ.8.e51092</pub-id></mixed-citation></tp:treatment-meta><tp:nomenclature><tp:taxon-name>
              <object-id xmlns:xlink="http://www.w3.org/1999/xlink" content-type="arpha" xlink:type="simple">DA672CD7-7EDD-5525-8B2A-9A972FE9FF97</object-id>
              <tp:taxon-name-part taxon-name-part-type="genus">Exochomus</tp:taxon-name-part>
            </tp:taxon-name><tp:taxon-authority>Redtenbacher, 1843</tp:taxon-authority></tp:nomenclature></tp:taxon-treatment>
