# Supplementary material for: New records and checklist of Chilocorini (Coleoptera: Coccinellidae) from China
Source: Biodivers Data J. 2020 Jun 24;8:e51092. doi: 10.3897/BDJ.8.e51092 (PMC7329919; doi:10.3897/BDJ.8.e51092)
Supplement: XML Treatment for Exochomus quadripustulatus [file BDJ.8.e51092-treatment41.xml]

<!DOCTYPE tp:taxon-treatment
  PUBLIC "-//TaxonX//DTD Taxonomic Treatment Publishing DTD v0 20100105//EN" "tax-treatment-NSO.dtd">
<tp:taxon-treatment xmlns:tp="http://www.plazi.org/taxpub"><tp:treatment-meta><mixed-citation publication-type="journal"><person-group><name><surname>Li</surname><given-names>Wenjing</given-names></name><name><surname>Chen</surname><given-names>Bingxu</given-names></name><name><surname>Huo</surname><given-names>Lizhi</given-names></name><name><surname>Chen</surname><given-names>Xiaosheng</given-names></name><name><surname>Wang</surname><given-names>Xingmin</given-names></name></person-group><article-title>New records and checklist of <tp:taxon-name><tp:taxon-name-part taxon-name-part-type="tribe">Chilocorini</tp:taxon-name-part></tp:taxon-name> (<tp:taxon-name><tp:taxon-name-part taxon-name-part-type="order">Coleoptera</tp:taxon-name-part></tp:taxon-name>: <tp:taxon-name><tp:taxon-name-part taxon-name-part-type="family">Coccinellidae</tp:taxon-name-part></tp:taxon-name>) from China</article-title><source>Biodivers Data J</source><day>24</day><month>6</month><year>2020</year><volume>8</volume><pub-id pub-id-type="doi">10.3897/BDJ.8.e51092</pub-id></mixed-citation></tp:treatment-meta><tp:nomenclature><tp:taxon-name><object-id xmlns:xlink="http://www.w3.org/1999/xlink" content-type="arpha" xlink:type="simple">8DA47D42-8923-5406-B997-A6986E2C5969</object-id><tp:taxon-name-part taxon-name-part-type="genus">Exochomus</tp:taxon-name-part> <tp:taxon-name-part taxon-name-part-type="species">quadripustulatus</tp:taxon-name-part></tp:taxon-name><tp:taxon-authority>(Linnaeus, 1758)</tp:taxon-authority></tp:nomenclature><tp:treatment-sec sec-type="Distribution"><title>Distribution</title><p>China, Europe, Russia, Middle East and Mongolia. Introduced to USA and Australia (<xref ref-type="bibr" rid="B5525593">Linnaeus 1758</xref>, <xref ref-type="bibr" rid="B5525446">Kovář 1997</xref>, <xref ref-type="bibr" rid="B5525456">Kovář 2007</xref>, <xref ref-type="bibr" rid="B5525490">Li et al. 2015b</xref>).</p></tp:treatment-sec><ref-list><ref id="B5525593"><element-citation xmlns:xlink="http://www.w3.org/1999/xlink" publication-type="book" xlink:type="simple"><person-group person-group-type="author"><name name-style="western"><surname>Linnaeus</surname><given-names>C.</given-names></name></person-group><year>1758</year><source>Systema naturae per regna tria naturae, secundum classes, ordines, genera, species cum chatacteribus, differentiis, synonymis, locis</source><publisher-name>Holmiae: Laurentii Salvii</publisher-name><size units="page">823</size></element-citation></ref><ref id="B5525446"><element-citation xmlns:xlink="http://www.w3.org/1999/xlink" publication-type="article" xlink:type="simple"><person-group person-group-type="author"><name name-style="western"><surname>Kovář</surname><given-names>I.</given-names></name></person-group><year>1997</year><article-title>Revision of the genera <italic><tp:taxon-name><tp:taxon-name-part taxon-name-part-type="genus" reg="Brumus">Brumus</tp:taxon-name-part></tp:taxon-name></italic> Muls. and <italic><tp:taxon-name><tp:taxon-name-part taxon-name-part-type="genus" reg="Exochomus">Exochomus</tp:taxon-name-part></tp:taxon-name></italic> Redtb. (<tp:taxon-name><tp:taxon-name-part taxon-name-part-type="order">Coleoptera</tp:taxon-name-part></tp:taxon-name>: <tp:taxon-name><tp:taxon-name-part taxon-name-part-type="family">Coccinellidae</tp:taxon-name-part></tp:taxon-name>) of the Palaearctic region. Part I.</article-title><source>Acta Entomologica Musei Nationalis Pragae</source><volume>44</volume><fpage>5</fpage><lpage>124</lpage></element-citation></ref><ref id="B5525456"><element-citation xmlns:xlink="http://www.w3.org/1999/xlink" publication-type="chapter" xlink:type="simple"><person-group person-group-type="author"><name name-style="western"><surname>Löbl</surname><given-names>I.</given-names></name><name name-style="western"><surname>Smetana</surname><given-names>A.</given-names></name></person-group><year>2007</year><chapter-title>New nomenclatorial and taxonomic acts and comments <tp:taxon-name><tp:taxon-name-part taxon-name-part-type="family">Coccinellidae</tp:taxon-name-part></tp:taxon-name>, pp. 568–631</chapter-title><person-group person-group-type="author"><name name-style="western"><surname>Kovář</surname><given-names>I.</given-names></name></person-group><source>Catalogue of Palaearctic <tp:taxon-name><tp:taxon-name-part taxon-name-part-type="order">Coleoptera</tp:taxon-name-part></tp:taxon-name></source><publisher-name>Apollo Books</publisher-name><publisher-loc>Stenstrup</publisher-loc><size units="page">905</size></element-citation></ref><ref id="B5525490"><element-citation xmlns:xlink="http://www.w3.org/1999/xlink" publication-type="article" xlink:type="simple"><person-group person-group-type="author"><name name-style="western"><surname>Li</surname><given-names>W. J.</given-names></name><name name-style="western"><surname>Huo</surname><given-names>L. Z.</given-names></name><name name-style="western"><surname>Wang</surname><given-names>X. M.</given-names></name><name name-style="western"><surname>Chen</surname><given-names>X. S.</given-names></name><name name-style="western"><surname>Ren</surname><given-names>S. X.</given-names></name></person-group><year>2015</year><article-title>The genera <italic><tp:taxon-name><tp:taxon-name-part taxon-name-part-type="genus" reg="Exochomus">Exochomus</tp:taxon-name-part></tp:taxon-name></italic> Redtenbacher, 1843 and <italic><tp:taxon-name><tp:taxon-name-part taxon-name-part-type="genus" reg="Parexochomus">Parexochomus</tp:taxon-name-part></tp:taxon-name></italic> Barovsky, 1922 (<tp:taxon-name><tp:taxon-name-part taxon-name-part-type="order">Coleoptera</tp:taxon-name-part></tp:taxon-name>: <tp:taxon-name><tp:taxon-name-part taxon-name-part-type="family">Coccinellidae</tp:taxon-name-part></tp:taxon-name>: <tp:taxon-name><tp:taxon-name-part taxon-name-part-type="tribe">Chilocorini</tp:taxon-name-part></tp:taxon-name>) from China, with descriptions of two new species</article-title><source>The Pan-pacific Entomologist</source><volume>91</volume><issue>4</issue><fpage>291</fpage><lpage>304</lpage><pub-id pub-id-type="doi">10.3956/2015-91.4.291</pub-id></element-citation></ref></ref-list></tp:taxon-treatment>
